# Supplementary material for: Chemical features mining provides new descriptive structure-odor relationships
Source: PLoS Comput Biol. 2019 Apr 25;15(4):e1006945. doi: 10.1371/journal.pcbi.1006945 (PMC6504111; doi:10.1371/journal.pcbi.1006945)
Supplement: S1 Table — (XLSX) [file pcbi.1006945.s002.xlsx]

## Sheet: best_12Rules
nb of rules	Quality	Precision	Recall	Error	minSupp	R1	FB1	R2	FB2	R3	FB3	R4	FB4	R5	FB5	R6	FB6	R7	FB7	R8	FB8	R9	FB9	R10	FB10	R11	Fb11	R12	FB12
1	acid	0.83	0.5	0.17	5	[1.0<nRCOOH<1.0] [-0.039<Hy<0.158] [0.586<MLOGP<1.373] [168.786<SAtot<217.184] [0.0<nR=Cs<1.0]	0.625007094
4	aldehydic	0.5	0.8	0.5	5	[1.0<nCsp2<1.0] [8.0<nCs<9.0] [0.0<nRCOOR<0.0] [3.884<MLOGP<4.234]	0.272734696	[0.0<nR06<0.0] [1.0<nRCHO<1.0] [278.772<SAtot<291.434] [0.0<nCconj<3.0]	0.300011228	[8.0<nCs<9.0] [12.0<nSK<16.0] [0.0<nDB<1.0] [-0.897<Hy<-0.846] [3.953<MLOGP<4.44] [17.07<TPSA(Tot)<26.3] [0.0<Ui<1.0] [2.0<nCp<3.0]	0.344828476	[9.0<RBN<9.0] [-0.912<Hy<-0.888] [0.0<nRCO<0.0] [1.0<Uc<1.585] [0.0<nR=Cs<1.0]	0.40001497
4	aldehydic	0.5	0.8	0.5	5	[1.0<nCsp2<1.0] [8.0<nCs<9.0] [0.0<nRCOOR<0.0] [3.884<MLOGP<4.234]	0.272734696	[0.0<nR06<0.0] [1.0<nRCHO<1.0] [278.772<SAtot<291.434] [0.0<nCconj<3.0]	0.300011228	[8.0<nCs<9.0] [12.0<nSK<16.0] [0.0<nDB<1.0] [-0.897<Hy<-0.846] [3.953<MLOGP<4.44] [17.07<TPSA(Tot)<26.3] [0.0<Ui<1.0] [2.0<nCp<3.0]	0.344828476	[9.0<RBN<9.0] [17.07<TPSA(Tot)<23.79] [62.5<H%<65.1] [317.511<SAtot<416.668] [0.0<nHDon<0.0] [0.0<nRCO<0.0] [0.0<nCconj<0.0]	0.40001497
4	almond	0.88	0.63	0.12	5	[0.0<nCp<0.0] [152.443<SAtot<165.41] [1.0<nO<2.0] [2.0<Ui<2.585]	0.275895345	[0.706<ARR<0.8] [0.0<nArCO<0.0] [1.0<nO<1.0] [3.0<Uc<3.807] [0.143<MLOGP<3.571] [-0.917<Hy<-0.71] [0.0<nCb-<2.0]	0.344869181	[1.0<nH<5.0] [0.0<nOxiranes<0.0] [1.0<nHAcc<3.0] [1.0<nN<2.0] [23.79<TPSA(Tot)<90.27] [0.0<O%<14.3] [0.0<ARR<0.75]	0.344869181	[1.0<nArCHO<1.0] [11.0<nBT<20.0] [45.0<C%<47.1] [-0.864<Hy<-0.668] [1.0<nHAcc<2.0]	0.387135856
4	almond	0.88	0.63	0.12	5	[0.0<nCp<0.0] [152.443<SAtot<165.41] [1.0<nO<2.0] [2.0<Ui<2.585]	0.275895345	[0.706<ARR<0.8] [0.0<nArCO<0.0] [1.0<nO<1.0] [3.0<Uc<3.807] [0.143<MLOGP<3.571] [-0.917<Hy<-0.71] [0.0<nCb-<2.0]	0.344869181	[1.0<nH<5.0] [0.0<nOxiranes<0.0] [1.0<Uc<3.459] [-0.71<Hy<-0.315] [1.585<Ui<3.0] [0.0<nCconj<1.0] [0.0<ARR<0.75]	0.400044186	[1.0<nCconj<1.0] [129.302<SAtot<209.916] [17.07<TPSA(Tot)<30.21] [0.0<nArCO<0.0] [45.0<C%<50.0]	0.437540273
4	almond	0.88	0.63	0.12	5	[0.0<nCp<0.0] [152.443<SAtot<165.41] [1.0<nO<2.0] [2.0<Ui<2.585]	0.275895345	[0.706<ARR<0.8] [0.0<nArCO<0.0] [1.0<nO<1.0] [3.0<Uc<3.807] [0.143<MLOGP<3.571] [-0.917<Hy<-0.71] [0.0<nCb-<2.0]	0.344869181	[1.0<nH<5.0] [0.0<nOxiranes<0.0] [1.0<nHAcc<3.0] [1.0<nN<2.0] [23.79<TPSA(Tot)<90.27] [0.0<O%<14.3] [0.0<ARR<0.75]	0.344869181	[1.0<nArCHO<1.0] [0.0<nArOH<0.0] [0.0<nArOR<0.0] [5.0<O%<18.2] [45.0<C%<50.0]	0.437540273
4	almond	0.88	0.63	0.12	5	[0.0<nCp<0.0] [152.443<SAtot<165.41] [1.0<nO<2.0] [2.0<Ui<2.585]	0.275895345	[0.706<ARR<0.8] [0.0<nArCO<0.0] [1.0<nO<1.0] [3.0<Uc<3.807] [0.143<MLOGP<3.571] [-0.917<Hy<-0.71] [0.0<nCb-<2.0]	0.344869181	[1.0<nH<5.0] [0.0<nHDon<0.0] [-0.71<Hy<-0.315] [33.3<C%<46.2] [0.0<nR=Cs<0.0] [0.0<ARR<0.75]	0.400044186	[1.0<nArCHO<1.0] [0.0<nArOH<0.0] [0.0<nArOR<0.0] [5.0<O%<18.2] [45.0<C%<50.0]	0.437540273
4	almond	0.88	0.63	0.12	5	[0.0<nCp<0.0] [152.443<SAtot<165.41] [1.0<nO<2.0] [2.0<Ui<2.585]	0.275895345	[0.706<ARR<0.8] [0.0<nArCO<0.0] [1.0<nO<1.0] [3.0<Uc<3.807] [0.143<MLOGP<3.571] [-0.917<Hy<-0.71] [0.0<nCb-<2.0]	0.344869181	[1.0<nArCHO<1.0] [11.0<nBT<20.0] [45.0<C%<47.1] [-0.864<Hy<-0.668] [1.0<nHAcc<2.0]	0.387135856	[1.0<nH<5.0] [0.0<nOxiranes<0.0] [1.0<Uc<3.459] [-0.71<Hy<-0.315] [1.585<Ui<3.0] [0.0<nCconj<1.0] [0.0<ARR<0.75]	0.400044186
4	almond	0.88	0.63	0.12	5	[0.0<RBN<0.0] [0.0<nO<0.0] [0.0<nCp<1.0] [129.741<SAtot<217.006] [3.24<TPSA(Tot)<15.79] [1.0<nCsp3<5.0]	0.338989426	[0.706<ARR<0.8] [0.0<nArCO<0.0] [1.0<nO<1.0] [3.0<Uc<3.807] [0.143<MLOGP<3.571] [-0.917<Hy<-0.71] [0.0<nCb-<2.0]	0.344869181	[1.0<nH<5.0] [0.0<nHDon<0.0] [-0.71<Hy<-0.315] [33.3<C%<46.2] [0.0<nR=Cs<0.0] [0.0<ARR<0.75]	0.400044186	[1.0<nCconj<1.0] [129.302<SAtot<209.916] [17.07<TPSA(Tot)<30.21] [0.0<nArCO<0.0] [45.0<C%<50.0]	0.437540273
4	almond	0.88	0.63	0.12	5	[0.0<nCp<0.0] [152.443<SAtot<165.41] [1.0<nO<2.0] [2.0<Ui<2.585]	0.275895345	[0.706<ARR<0.8] [0.0<nArCO<0.0] [1.0<nO<1.0] [3.0<Uc<3.807] [0.143<MLOGP<3.571] [-0.917<Hy<-0.71] [0.0<nCb-<2.0]	0.344869181	[1.0<nH<5.0] [0.0<nOxiranes<0.0] [1.0<nHAcc<3.0] [1.0<nN<2.0] [23.79<TPSA(Tot)<90.27] [0.0<O%<14.3] [0.0<ARR<0.75]	0.344869181	[1.0<nCconj<1.0] [129.302<SAtot<209.916] [17.07<TPSA(Tot)<30.21] [0.0<nArCO<0.0] [45.0<C%<50.0]	0.437540273
4	almond	0.88	0.63	0.12	5	[0.0<nCp<0.0] [152.443<SAtot<165.41] [1.0<nO<2.0] [2.0<Ui<2.585]	0.275895345	[0.706<ARR<0.8] [0.0<nArCO<0.0] [1.0<nO<1.0] [3.0<Uc<3.807] [0.143<MLOGP<3.571] [-0.917<Hy<-0.71] [0.0<nCb-<2.0]	0.344869181	[1.0<nArCHO<1.0] [11.0<nBT<20.0] [1.0<nO<1.0]	0.387135856	[1.0<nH<5.0] [0.0<nOxiranes<0.0] [1.0<Uc<3.459] [-0.71<Hy<-0.315] [1.585<Ui<3.0] [0.0<nCconj<1.0] [0.0<ARR<0.75]	0.400044186
4	almond	0.88	0.63	0.12	5	[0.0<nCp<0.0] [152.443<SAtot<165.41] [1.0<nO<2.0] [2.0<Ui<2.585]	0.275895345	[0.706<ARR<0.8] [0.0<nArCO<0.0] [1.0<nO<1.0] [3.0<Uc<3.807] [0.143<MLOGP<3.571] [-0.917<Hy<-0.71] [0.0<nCb-<2.0]	0.344869181	[1.0<nH<5.0] [0.0<nOxiranes<0.0] [1.0<Uc<3.459] [-0.71<Hy<-0.315] [1.585<Ui<3.0] [0.0<nCconj<1.0] [0.0<ARR<0.75]	0.400044186	[1.0<nArCHO<1.0] [0.0<nArOH<0.0] [0.0<nArOR<0.0] [5.0<O%<18.2] [45.0<C%<50.0]	0.437540273
4	almond	0.88	0.63	0.12	5	[0.0<nCp<0.0] [152.443<SAtot<165.41] [1.0<nO<2.0] [2.0<Ui<2.585]	0.275895345	[0.706<ARR<0.8] [0.0<nArCO<0.0] [1.0<nO<1.0] [3.0<Uc<3.807] [0.143<MLOGP<3.571] [-0.917<Hy<-0.71] [0.0<nCb-<2.0]	0.344869181	[1.0<nArCHO<1.0] [11.0<nBT<20.0] [1.0<nO<1.0]	0.387135856	[1.0<nH<5.0] [0.0<nHDon<0.0] [-0.71<Hy<-0.315] [33.3<C%<46.2] [0.0<nR=Cs<0.0] [0.0<ARR<0.75]	0.400044186
4	almond	0.88	0.63	0.12	5	[0.0<nCp<0.0] [152.443<SAtot<165.41] [1.0<nO<2.0] [2.0<Ui<2.585]	0.275895345	[0.706<ARR<0.8] [0.0<nArCO<0.0] [1.0<nO<1.0] [3.0<Uc<3.807] [0.143<MLOGP<3.571] [-0.917<Hy<-0.71] [0.0<nCb-<2.0]	0.344869181	[1.0<nArCHO<1.0] [11.0<nBT<20.0] [45.0<C%<47.1] [-0.864<Hy<-0.668] [1.0<nHAcc<2.0]	0.387135856	[1.0<nH<5.0] [0.0<nHDon<0.0] [-0.71<Hy<-0.315] [33.3<C%<46.2] [0.0<nR=Cs<0.0] [0.0<ARR<0.75]	0.400044186
4	ambre	0.74	0.46	0.26	5	[1.14<Mi<1.14] [184.36<MW<256.43] [2.3<O%<6.5] [-0.912<Hy<-0.818] [0.0<nRCO<0.0] [357.002<SAtot<425.584] [8.0<nCs<12.0]	0.279205699	[425.584<SAtot<439.019] [0.0<nR=Cp<0.0] [2.753<MLOGP<3.937] [0.0<nCt<1.0] [1.138<Mi<1.14]	0.279205699	[5.0<nCrs<14.0] [0.0<nR=Ct<1.0] [1.0<Ui<1.585] [0.0<RBN<4.0] [285.539<SAtot<528.368] [0.0<TPSA(Tot)<35.53] [0.0<nRCO<0.0] [0.0<nCp<4.0]	0.313821065	[23.116<Sv<24.52] [1.0<Uc<3.585] [2.753<MLOGP<4.565] [250.42<MW<294.34] [0.0<nOxiranes<0.0] [395.921<SAtot<433.93] [26.3<TPSA(Tot)<108.71] [0.0<nR=Cp<0.0]	0.318328389
5	animal	0.65	0.51	0.35	10	[6.0<nCrs<16.0] [-0.927<Hy<-0.807] [33.3<C%<34.0]	0.197083698	[3.459<Uc<3.585] [45.0<H%<48.6] [5.0<N%<5.4] [0.0<nCrq<0.0]	0.229930981	[1.0<nCsp3<1.0] [8.0<nC<10.0] [174.635<SAtot<205.326] [0.0<nArOH<0.0] [1.0<nR06<2.0] [0.0<nArCHO<0.0] [0.0<nRCN<0.0] [0.0<RBN<2.0]	0.28202701	[0.0<RBN<0.0] [0.0<nO<0.0] [0.0<nCp<1.0] [129.741<SAtot<217.006] [3.24<TPSA(Tot)<15.79] [1.0<nCsp3<5.0]	0.338989426	[1.0<nN<3.0] [10.0<nSK<11.0] [38.5<C%<50.0] [0.0<nCsp<0.0] [2.001<MLOGP<2.813] [0.0<nCbH<4.0]	0.338989426
5	animal	0.65	0.51	0.35	10	[6.0<nCrs<16.0] [-0.927<Hy<-0.807] [33.3<C%<34.0]	0.197083698	[3.459<Uc<3.585] [45.0<H%<48.6] [-0.877<Hy<-0.257] [0.0<nArOR<0.0] [2.152<MLOGP<4.038]	0.229930981	[1.0<nCsp3<1.0] [8.0<nC<10.0] [174.635<SAtot<205.326] [0.0<nArOH<0.0] [1.0<nR06<2.0] [0.0<nArCHO<0.0] [0.0<nRCN<0.0] [0.0<RBN<2.0]	0.28202701	[0.0<RBN<0.0] [0.0<nO<0.0] [0.0<nCp<1.0] [129.741<SAtot<217.006] [3.24<TPSA(Tot)<15.79] [1.0<nCsp3<5.0]	0.338989426	[1.0<nN<3.0] [10.0<nSK<11.0] [38.5<C%<50.0] [0.0<nCsp<0.0] [2.001<MLOGP<2.813] [0.0<nCbH<4.0]	0.338989426
5	animal	0.65	0.51	0.35	10	[6.0<nCrs<16.0] [-0.927<Hy<-0.807] [33.3<C%<34.0]	0.197083698	[3.459<Uc<3.585] [45.0<H%<48.6] [5.0<N%<5.4] [0.0<nCrq<0.0]	0.229930981	[1.0<nCsp3<1.0] [8.0<nC<10.0] [174.635<SAtot<205.326] [0.0<nArOH<0.0] [1.0<nR06<2.0] [0.0<nArCHO<0.0] [0.0<nRCN<0.0] [0.0<RBN<2.0]	0.28202701	[1.0<nN<3.0] [10.0<nSK<11.0] [38.5<C%<50.0] [0.0<nCsp<0.0] [2.001<MLOGP<2.813] [0.0<nCbH<4.0]	0.338989426	[0.0<RBN<0.0] [0.0<nCt<0.0] [0.0<nROH<0.0] [3.24<TPSA(Tot)<17.07] [5.0<nC<17.0] [1.0<nCsp3<16.0] [0.0<nCp<1.0] [0.0<O%<2.1]	0.388615069
5	animal	0.65	0.51	0.35	10	[6.0<nCrs<16.0] [-0.927<Hy<-0.807] [33.3<C%<34.0]	0.197083698	[3.459<Uc<3.585] [45.0<H%<48.6] [-0.877<Hy<-0.257] [0.0<nArOR<0.0] [2.152<MLOGP<4.038]	0.229930981	[1.0<nCsp3<1.0] [8.0<nC<10.0] [174.635<SAtot<205.326] [0.0<nArOH<0.0] [1.0<nR06<2.0] [0.0<nArCHO<0.0] [0.0<nRCN<0.0] [0.0<RBN<2.0]	0.28202701	[1.0<nN<3.0] [10.0<nSK<11.0] [38.5<C%<50.0] [0.0<nCsp<0.0] [2.001<MLOGP<2.813] [0.0<nCbH<4.0]	0.338989426	[0.0<RBN<0.0] [0.0<nCt<0.0] [0.0<nROH<0.0] [3.24<TPSA(Tot)<17.07] [5.0<nC<17.0] [1.0<nCsp3<16.0] [0.0<nCp<1.0] [0.0<O%<2.1]	0.388615069
6	anisic	0.77	0.57	0.23	5	[2.2<MLOGP<2.214] [2.0<nCbH<4.0]	0.228626202	[2.0<nCsp3<2.0] [0.0<TPSA(Tot)<9.23] [6.0<nCar<6.0] [216.155<SAtot<247.76] [2.723<MLOGP<3.958] [45.5<H%<52.2]	0.285782752	[1.117<Mi<1.117] [168.676<SAtot<237.248] [9.23<TPSA(Tot)<9.23] [0.0<nROR<0.0]	0.285782752	[10.0<nC<10.0] [4.0<nCbH<4.0] [9.23<TPSA(Tot)<35.53] [237.248<SAtot<266.224] [2.0<Ui<2.322] [-0.877<Hy<-0.748] [2.086<MLOGP<2.813] [0.0<nCt<0.0]	0.390304568	[4.0<nCbH<4.0] [1.0<nArOR<2.0] [52.2<H%<57.1] [2.2<MLOGP<3.194] [0.0<nROR<0.0] [3.6<O%<8.1]	0.421134409	[10.0<nC<10.0] [1.0<nArOR<2.0] [1.0<nHAcc<2.0] [2.124<MLOGP<2.813] [9.23<TPSA(Tot)<18.46]	0.450075479
6	anisic	0.77	0.57	0.23	5	[2.2<MLOGP<2.214] [2.0<nCbH<4.0]	0.228626202	[1.117<Mi<1.117] [1.0<nO<1.0] [1.0<RBN<3.0] [9.23<TPSA(Tot)<9.23]	0.285782752	[2.0<nCsp3<2.0] [0.0<TPSA(Tot)<9.23] [6.0<nCar<6.0] [216.155<SAtot<247.76] [2.723<MLOGP<3.958] [45.5<H%<52.2]	0.285782752	[10.0<nC<10.0] [4.0<nCbH<4.0] [9.23<TPSA(Tot)<35.53] [237.248<SAtot<266.224] [2.0<Ui<2.322] [-0.877<Hy<-0.748] [2.086<MLOGP<2.813] [0.0<nCt<0.0]	0.390304568	[4.0<nCbH<4.0] [1.0<nArOR<2.0] [52.2<H%<57.1] [2.2<MLOGP<3.194] [0.0<nROR<0.0] [3.6<O%<8.1]	0.421134409	[10.0<nC<10.0] [1.0<nArOR<2.0] [1.0<nHAcc<2.0] [2.124<MLOGP<2.813] [9.23<TPSA(Tot)<18.46]	0.450075479
6	anisic	0.77	0.57	0.23	5	[2.2<MLOGP<2.214] [6.0<nCar<6.0]	0.228626202	[2.0<nCsp3<2.0] [0.0<TPSA(Tot)<9.23] [6.0<nCar<6.0] [216.155<SAtot<247.76] [2.723<MLOGP<3.958] [45.5<H%<52.2]	0.285782752	[1.117<Mi<1.117] [168.676<SAtot<237.248] [9.23<TPSA(Tot)<9.23] [0.0<nROR<0.0]	0.285782752	[10.0<nC<10.0] [4.0<nCbH<4.0] [9.23<TPSA(Tot)<35.53] [237.248<SAtot<266.224] [2.0<Ui<2.322] [-0.877<Hy<-0.748] [2.086<MLOGP<2.813] [0.0<nCt<0.0]	0.390304568	[4.0<nCbH<4.0] [1.0<nArOR<2.0] [52.2<H%<57.1] [2.2<MLOGP<3.194] [0.0<nROR<0.0] [3.6<O%<8.1]	0.421134409	[10.0<nC<10.0] [1.0<nArOR<2.0] [1.0<nHAcc<2.0] [2.124<MLOGP<2.813] [9.23<TPSA(Tot)<18.46]	0.450075479
6	anisic	0.77	0.57	0.23	5	[2.2<MLOGP<2.214] [6.0<nCar<6.0]	0.228626202	[1.117<Mi<1.117] [1.0<nO<1.0] [1.0<RBN<3.0] [9.23<TPSA(Tot)<9.23]	0.285782752	[2.0<nCsp3<2.0] [0.0<TPSA(Tot)<9.23] [6.0<nCar<6.0] [216.155<SAtot<247.76] [2.723<MLOGP<3.958] [45.5<H%<52.2]	0.285782752	[10.0<nC<10.0] [4.0<nCbH<4.0] [9.23<TPSA(Tot)<35.53] [237.248<SAtot<266.224] [2.0<Ui<2.322] [-0.877<Hy<-0.748] [2.086<MLOGP<2.813] [0.0<nCt<0.0]	0.390304568	[4.0<nCbH<4.0] [1.0<nArOR<2.0] [52.2<H%<57.1] [2.2<MLOGP<3.194] [0.0<nROR<0.0] [3.6<O%<8.1]	0.421134409	[10.0<nC<10.0] [1.0<nArOR<2.0] [1.0<nHAcc<2.0] [2.124<MLOGP<2.813] [9.23<TPSA(Tot)<18.46]	0.450075479
3	apple	0.38	0.64	0.62	10, 30	[6.0<nC<8.0] [1.0<nRCOOR<2.0] [1.0<nCs<5.0] [29.6<C%<30.8] [0.0<nCconj<0.0] [1.0<nCp<3.0]	0.365928293	[26.3<TPSA(Tot)<26.3] [9.064<Sv<13.644] [1.0<Ui<1.585] [0.0<nR=Ct<0.0] [0.0<nR=Cs<1.0] [1.0<nCp<3.0] [0.0<nCrs<0.0]	0.396234073	[2.0<nO<2.0] [0.0<nCIC<0.0] [14.0<nH<22.0] [-0.822<Hy<-0.742] [60.6<H%<62.9] [1.0<nCs<7.0] [1.727<MLOGP<2.972] [0.0<nRCO<0.0]	0.399812622
3	apple	0.38	0.64	0.62	5, 20	[6.0<nC<8.0] [1.0<nRCOOR<2.0] [1.0<nCs<5.0] [29.6<C%<30.8] [0.0<nCconj<0.0] [1.0<nCp<3.0]	0.365928293	[26.3<TPSA(Tot)<26.3] [9.064<Sv<13.644] [1.0<Ui<1.585] [0.0<nR=Ct<0.0] [0.0<nR=Cs<1.0] [1.0<nCp<3.0] [0.0<nCrs<0.0]	0.396234073	[2.0<nO<2.0] [0.0<nCIC<0.0] [14.0<nH<22.0] [-0.822<Hy<-0.742] [60.6<H%<62.9] [1.0<nCs<7.0] [1.727<MLOGP<2.972] [18.46<TPSA(Tot)<26.3]	0.399812622
5	apricot	0.3	0.64	0.7	10	[1.0<nBM<1.0] [-0.807<Hy<-0.79] [1.0<nRCOOR<1.0] [18.0<nH<20.0] [0.0<nCrs<1.0] [1.0<nCs<6.0]	0.222224482	[28.0<nBT<28.0] [1.0<nRCOOR<1.0] [1.0<Ui<1.585]	0.232577449	[1.0<nRCOOR<1.0] [4.333<MLOGP<4.701] [0.0<nR=Cs<2.0] [31.8<C%<38.5] [381.492<SAtot<479.428] [8.0<nCsp3<13.0]	0.238117035	[8.0<nCs<8.0] [-0.888<Hy<-0.846] [1.0<nCsp2<5.0] [33.0<nBT<51.0] [2.9<O%<4.8] [0.0<nR=Cp<0.0]	0.256440954	[0.0<nCIC<0.0] [4.187<MLOGP<4.957] [398.195<SAtot<479.428] [2.0<nCp<4.0] [1.0<nCsp2<5.0]	0.269236457
5	apricot	0.3	0.64	0.7	10	[4.662<MLOGP<4.701] [381.492<SAtot<424.271]	0.153864572	[1.0<nBM<1.0] [-0.807<Hy<-0.79] [1.0<nRCOOR<1.0] [18.0<nH<20.0] [0.0<nCrs<1.0] [1.0<nCs<6.0]	0.222224482	[1.0<nRCOOR<1.0] [270.822<SAtot<290.131] [0.0<nCrs<4.0] [26.3<TPSA(Tot)<35.53] [0.0<nArOR<0.0] [0.0<nR#C-<0.0] [27.723<Se<29.607] [5.0<nCs<6.0]	0.250027465	[8.0<nCs<8.0] [-0.888<Hy<-0.846] [1.0<nCsp2<5.0] [33.0<nBT<51.0] [2.9<O%<4.8] [0.0<nR=Cp<0.0]	0.256440954	[0.0<nCIC<0.0] [4.187<MLOGP<4.957] [398.195<SAtot<479.428] [2.0<nCp<4.0] [1.0<nCsp2<5.0]	0.269236457
5	apricot	0.3	0.64	0.7	10	[1.0<nBM<1.0] [-0.807<Hy<-0.79] [1.0<nRCOOR<1.0] [18.0<nH<20.0] [0.0<nCrs<1.0] [1.0<nCs<6.0]	0.222224482	[1.0<nRCOOR<1.0] [4.333<MLOGP<4.701] [0.0<nR=Cs<2.0] [31.8<C%<38.5] [381.492<SAtot<479.428] [8.0<nCsp3<13.0]	0.238117035	[1.0<nRCOOR<1.0] [270.822<SAtot<290.131] [0.0<nCb-<1.0] [0.0<nRCO<0.0] [28.0<nBT<30.0] [5.0<nCs<6.0] [0.0<nCrs<4.0]	0.250027465	[8.0<nCs<8.0] [-0.888<Hy<-0.846] [1.0<nCsp2<5.0] [33.0<nBT<51.0] [2.9<O%<4.8] [0.0<nR=Cp<0.0]	0.256440954	[0.0<nCIC<0.0] [4.187<MLOGP<4.957] [398.195<SAtot<479.428] [2.0<nCp<4.0] [1.0<nCsp2<5.0]	0.269236457
5	apricot	0.3	0.64	0.7	10	[4.662<MLOGP<4.701] [381.492<SAtot<424.271]	0.153864572	[1.0<nBM<1.0] [-0.807<Hy<-0.79] [1.0<nRCOOR<1.0] [18.0<nH<20.0] [0.0<nCrs<1.0] [1.0<nCs<6.0]	0.222224482	[1.0<nRCOOR<1.0] [270.822<SAtot<290.131] [0.0<nCb-<1.0] [0.0<nRCO<0.0] [28.0<nBT<30.0] [5.0<nCs<6.0] [0.0<nCrs<4.0]	0.250027465	[8.0<nCs<8.0] [-0.888<Hy<-0.846] [1.0<nCsp2<5.0] [33.0<nBT<51.0] [2.9<O%<4.8] [0.0<nR=Cp<0.0]	0.256440954	[0.0<nCIC<0.0] [4.187<MLOGP<4.957] [398.195<SAtot<479.428] [2.0<nCp<4.0] [1.0<nCsp2<5.0]	0.269236457
5	apricot	0.3	0.64	0.7	10	[1.0<nBM<1.0] [-0.807<Hy<-0.79] [1.0<nRCOOR<1.0] [18.0<nH<20.0] [0.0<nCrs<1.0] [1.0<nCs<6.0]	0.222224482	[1.0<nRCOOR<1.0] [4.333<MLOGP<4.701] [0.0<nR=Cs<2.0] [31.8<C%<38.5] [381.492<SAtot<479.428] [8.0<nCsp3<13.0]	0.238117035	[1.0<nRCOOR<1.0] [270.822<SAtot<290.131] [0.0<nCrs<4.0] [26.3<TPSA(Tot)<35.53] [0.0<nArOR<0.0] [0.0<nR#C-<0.0] [27.723<Se<29.607] [5.0<nCs<6.0]	0.250027465	[8.0<nCs<8.0] [-0.888<Hy<-0.846] [1.0<nCsp2<5.0] [33.0<nBT<51.0] [2.9<O%<4.8] [0.0<nR=Cp<0.0]	0.256440954	[0.0<nCIC<0.0] [4.187<MLOGP<4.957] [398.195<SAtot<479.428] [2.0<nCp<4.0] [1.0<nCsp2<5.0]	0.269236457
5	apricot	0.3	0.64	0.7	10	[4.662<MLOGP<4.701] [381.492<SAtot<424.271]	0.153864572	[1.0<nBM<1.0] [-0.807<Hy<-0.79] [1.0<nRCOOR<1.0] [18.0<nH<20.0] [0.0<nCrs<1.0] [1.0<nCs<6.0]	0.222224482	[28.0<nBT<28.0] [1.0<nRCOOR<1.0] [1.0<Ui<1.585]	0.232577449	[8.0<nCs<8.0] [-0.888<Hy<-0.846] [1.0<nCsp2<5.0] [33.0<nBT<51.0] [2.9<O%<4.8] [0.0<nR=Cp<0.0]	0.256440954	[0.0<nCIC<0.0] [4.187<MLOGP<4.957] [398.195<SAtot<479.428] [2.0<nCp<4.0] [1.0<nCsp2<5.0]	0.269236457
4	aromatic	0.6	0.64	0.4	5	[-0.969<Hy<-0.954] [0.0<nR=Ct<0.0] [0.0<Uc<2.807] [0.0<nCrq<0.0] [35.3<C%<42.9]	0.315799605	[6.0<nBM<6.0] [0.667<ARR<0.667] [0.0<nCs<0.0] [0.0<TPSA(Tot)<29.46] [190.112<SAtot<205.714] [0.0<nROH<0.0] [0.0<nROR<0.0]	0.315799605	[0.0<nHAcc<0.0] [205.714<SAtot<241.838] [1.0<nBM<6.0] [0.0<nCrs<2.0] [57.1<H%<61.5] [0.0<nR=Cs<1.0]	0.315799605	[21.84<Se<22.4] [1.0<nHDon<2.0] [0.0<nArCHO<0.0] [0.0<nRCHO<0.0]	0.315799605
4	aromatic	0.6	0.64	0.4	5	[-0.969<Hy<-0.954] [0.0<nR=Ct<0.0] [0.0<Uc<2.807] [0.0<nCrq<0.0] [35.3<C%<42.9]	0.315799605	[6.0<nBM<6.0] [0.667<ARR<0.667] [0.0<nCs<0.0] [0.0<TPSA(Tot)<29.46] [190.112<SAtot<205.714] [0.0<nROH<0.0] [0.0<nROR<0.0]	0.315799605	[0.0<TPSA(Tot)<0.0] [205.714<SAtot<241.838] [0.0<nCs<2.0] [1.0<Ui<2.0] [0.0<nR=Cs<1.0] [2.0<nCp<3.0]	0.315799605	[21.84<Se<22.4] [40.46<TPSA(Tot)<46.53] [246.468<SAtot<261.921] [0.0<nArCHO<0.0] [0.0<nCbH<3.0]	0.315799605
4	aromatic	0.6	0.64	0.4	5	[-0.969<Hy<-0.954] [0.0<nR=Ct<0.0] [0.0<Uc<2.807] [0.0<nCrq<0.0] [35.3<C%<42.9]	0.315799605	[6.0<nBM<6.0] [0.667<ARR<0.667] [0.0<nCs<0.0] [0.0<TPSA(Tot)<29.46] [190.112<SAtot<205.714] [0.0<nROH<0.0] [0.0<nROR<0.0]	0.315799605	[21.84<Se<22.4] [40.46<TPSA(Tot)<46.53] [246.468<SAtot<261.921] [0.0<nArCHO<0.0] [0.0<nCbH<3.0]	0.315799605	[0.0<nHAcc<0.0] [205.714<SAtot<241.838] [1.0<nBM<6.0] [0.0<nCrs<2.0] [57.1<H%<61.5] [0.0<nR=Cs<1.0]	0.315799605
4	aromatic	0.6	0.64	0.4	5	[21.84<Se<22.4] [1.0<nHDon<2.0] [0.706<MLOGP<1.75] [0.0<nCs<0.0]	0.315799605	[-0.969<Hy<-0.954] [0.0<nR=Ct<0.0] [0.0<Uc<2.807] [0.0<nCrq<0.0] [35.3<C%<42.9]	0.315799605	[6.0<nBM<6.0] [0.667<ARR<0.667] [0.0<nCs<0.0] [0.0<TPSA(Tot)<29.46] [190.112<SAtot<205.714] [0.0<nROH<0.0] [0.0<nROR<0.0]	0.315799605	[0.0<TPSA(Tot)<0.0] [205.714<SAtot<241.838] [0.0<nCs<2.0] [1.0<Ui<2.0] [0.0<nR=Cs<1.0] [2.0<nCp<3.0]	0.315799605
4	aromatic	0.6	0.64	0.4	5	[-0.969<Hy<-0.954] [0.0<nR=Ct<0.0] [0.0<Uc<2.807] [0.0<nCrq<0.0] [35.3<C%<42.9]	0.315799605	[6.0<nBM<6.0] [0.667<ARR<0.667] [0.0<nCs<0.0] [0.0<TPSA(Tot)<29.46] [190.112<SAtot<205.714] [0.0<nROH<0.0] [0.0<nROR<0.0]	0.315799605	[0.0<TPSA(Tot)<0.0] [205.714<SAtot<241.838] [0.0<nCs<2.0] [1.0<Ui<2.0] [0.0<nR=Cs<1.0] [2.0<nCp<3.0]	0.315799605	[21.84<Se<22.4] [1.0<nHDon<2.0] [0.0<nArCHO<0.0] [0.0<nRCHO<0.0]	0.315799605
4	aromatic	0.6	0.64	0.4	5	[21.84<Se<22.4] [1.0<nHDon<2.0] [0.706<MLOGP<1.75] [0.0<nCs<0.0]	0.315799605	[-0.969<Hy<-0.954] [0.0<nR=Ct<0.0] [0.0<Uc<2.807] [0.0<nCrq<0.0] [35.3<C%<42.9]	0.315799605	[6.0<nBM<6.0] [0.667<ARR<0.667] [0.0<nCs<0.0] [0.0<TPSA(Tot)<29.46] [190.112<SAtot<205.714] [0.0<nROH<0.0] [0.0<nROR<0.0]	0.315799605	[0.0<nHAcc<0.0] [205.714<SAtot<241.838] [1.0<nBM<6.0] [0.0<nCrs<2.0] [57.1<H%<61.5] [0.0<nR=Cs<1.0]	0.315799605
6	balsamic	0.71	0.36	0.29	20	[13.0<nC<13.0] [5.0<nCbH<5.0] [2.0<nHAcc<2.0] [3.145<MLOGP<3.498]	0.649226427	[13.0<nCsp2<15.0] [0.0<nHAcc<2.0] [261.339<SAtot<464.812] [3.514<MLOGP<4.464]	0.699166922	[1.0<nCb-<1.0] [2.0<nR=Cs<4.0] [188.24<MW<260.41] [283.944<SAtot<399.608] [1.0<nRCOOR<1.0] [0.0<nR=Ct<0.0]	0.749107416	[1.0<nArCOOR<1.0] [5.0<nCbH<10.0] [264.239<SAtot<386.946] [26.3<TPSA(Tot)<46.53]	0.79904791	[12.0<nCar<12.0] [2.0<nHAcc<3.0] [0.0<N%<0.0] [3.214<MLOGP<4.155] [264.239<SAtot<384.964] [26.3<TPSA(Tot)<46.53]	0.79904791	[1.0<nCb-<1.0] [2.0<nR=Cs<4.0] [2.585<Ui<2.585] [2.0<nO<2.0] [2.0<nCconj<3.0] [2.0<RBN<8.0]	0.848988405
6	balsamic	0.71	0.36	0.29	20	[1.0<nCb-<1.0] [-0.846<Hy<-0.846] [3.145<MLOGP<3.498]	0.649226427	[13.0<nCsp2<15.0] [0.0<nHAcc<2.0] [261.339<SAtot<464.812] [3.514<MLOGP<4.464]	0.699166922	[1.0<nCb-<1.0] [2.0<nR=Cs<4.0] [188.24<MW<260.41] [283.944<SAtot<399.608] [1.0<nRCOOR<1.0] [0.0<nR=Ct<0.0]	0.749107416	[1.0<nArCOOR<1.0] [5.0<nCbH<10.0] [264.239<SAtot<386.946] [26.3<TPSA(Tot)<46.53]	0.79904791	[12.0<nCar<12.0] [2.0<nHAcc<3.0] [0.0<N%<0.0] [3.214<MLOGP<4.155] [264.239<SAtot<384.964] [26.3<TPSA(Tot)<46.53]	0.79904791	[1.0<nCb-<1.0] [2.0<nR=Cs<4.0] [2.585<Ui<2.585] [2.0<nO<2.0] [2.0<nCconj<3.0] [2.0<RBN<8.0]	0.848988405
3	banana	0.43	0.43	0.57	5	[26.3<TPSA(Tot)<26.3] [6.0<nC<8.0] [19.956<Se<25.723] [57.1<H%<61.5] [0.0<nCs<4.0] [0.0<nR=Cp<0.0] [1.139<Mi<1.144] [0.0<nCconj<0.0]	0.291691125	[1.0<nCsp2<1.0] [2.0<nCs<2.0] [0.0<nROH<0.0] [0.0<nCrt<0.0] [1.0<Uc<1.0] [60.0<H%<62.9] [0.655<MLOGP<2.681] [0.0<nRCO<0.0]	0.311145898	[1.0<Ui<1.0] [-0.79<Hy<-0.702] [7.4<O%<7.7] [144.632<SAtot<269.509] [17.07<TPSA(Tot)<26.3] [0.0<nRCO<0.0] [0.0<nR05<0.0] [1.0<RBN<6.0]	0.340457117
5	berry	0.53	0.45	0.47	5	[0.5<ARR<0.5] [1.0<nRCO<1.0] [1.756<MLOGP<2.746]	0.163442151	[1.0<nROR<1.0] [29.6<TPSA(Tot)<50.44] [37.1<C%<42.3] [177.896<SAtot<338.557] [0.0<RBN<5.0] [2.0<nHAcc<3.0] [0.0<nCb-<1.0] [0.0<nRCOOH<0.0]	0.200206849	[1.0<nROR<1.0] [-0.864<Hy<-0.766] [259.574<SAtot<338.557] [0.0<nCb-<1.0] [0.0<ARR<0.4]	0.204302689	[29.0<nAT<30.0] [26.3<TPSA(Tot)<44.76] [0.748<MLOGP<2.377] [0.0<nR=Cp<0.0] [-0.807<Hy<-0.673] [1.0<Uc<3.0] [0.0<nArCOOR<0.0] [4.0<RBN<7.0]	0.222342167	[259.574<SAtot<265.142] [1.0<Uc<3.0] [1.0<nCs<5.0] [24.396<Se<26.284] [0.0<ARR<0.5] [0.0<nROR<1.0] [3.0<RBN<6.0] [0.0<nArCO<0.0]	0.222412595
4	brandy	0.35	0.5	0.65	5	[14.305<Sv<14.349]	0.173922976	[4.0<nC<4.0] [-0.614<Hy<-0.535] [57.1<H%<58.8] [159.748<SAtot<185.777]	0.173922976	[12.0<RBN<15.0] [2.0<nHAcc<2.0] [1.0<Ui<1.585] [436.933<SAtot<498.745] [32.0<C%<33.3]	0.242426469	[12.5<O%<13.0] [1.585<Ui<2.17] [3.0<nO<6.0] [-0.727<Hy<0.41] [0.945<MLOGP<1.29]	0.260884463
4	brandy	0.35	0.5	0.65	5	[168.21<MW<168.25]	0.173922976	[4.0<nC<4.0] [-0.614<Hy<-0.535] [57.1<H%<58.8] [159.748<SAtot<185.777]	0.173922976	[12.0<RBN<15.0] [2.0<nHAcc<2.0] [1.0<Ui<1.585] [436.933<SAtot<498.745] [32.0<C%<33.3]	0.242426469	[12.5<O%<13.0] [1.585<Ui<2.17] [3.0<nO<6.0] [-0.727<Hy<0.41] [0.945<MLOGP<1.29]	0.260884463
4	brandy	0.35	0.5	0.65	5	[-0.727<Hy<-0.727] [2.0<nCs<3.0]	0.173922976	[4.0<nC<4.0] [-0.614<Hy<-0.535] [57.1<H%<58.8] [159.748<SAtot<185.777]	0.173922976	[12.0<RBN<15.0] [2.0<nHAcc<2.0] [1.0<Ui<1.585] [436.933<SAtot<498.745] [32.0<C%<33.3]	0.242426469	[12.5<O%<13.0] [1.585<Ui<2.17] [3.0<nO<6.0] [-0.727<Hy<0.41] [0.945<MLOGP<1.29]	0.260884463
3	buterry	0.83	0.54	0.17	5	[1.0<nOHs<1.0] [1.0<Uc<1.0] [4.0<O%<16.7] [173.01<SAtot<277.317] [88.12<MW<146.21]	0.294169919	[13.8<O%<18.8] [1.0<Ui<1.585] [34.14<TPSA(Tot)<46.53] [74.09<MW<118.15] [0.0<nCs<1.0]	0.333384196	[2.0<nCconj<2.0] [34.14<TPSA(Tot)<34.14] [148.834<SAtot<253.141]	0.400065919
3	buterry	0.83	0.54	0.17	5	[1.0<nOHs<1.0] [1.0<Uc<1.0] [4.0<O%<16.7] [173.01<SAtot<277.317] [88.12<MW<146.21]	0.294169919	[13.8<O%<18.8] [1.0<Ui<1.585] [34.14<TPSA(Tot)<46.53] [74.09<MW<118.15] [0.0<nCs<1.0]	0.333384196	[2.0<nCconj<2.0] [0.0<nCIC<0.0] [2.0<nHAcc<2.0] [-0.333<MLOGP<1.141]	0.400065919
3	buterry	0.83	0.54	0.17	5	[1.0<nOHs<1.0] [1.0<Uc<1.0] [4.0<O%<16.7] [173.01<SAtot<277.317] [88.12<MW<146.21]	0.294169919	[13.8<O%<18.8] [1.0<Ui<1.585] [34.14<TPSA(Tot)<46.53] [74.09<MW<118.15] [0.0<nCs<1.0]	0.333384196	[34.14<TPSA(Tot)<34.14] [8.3<O%<16.7] [0.0<nR06<0.0] [0.0<nCrt<0.0] [2.0<nCconj<2.0]	0.400065919
3	buterry	0.83	0.54	0.17	5	[1.0<nOHs<1.0] [1.0<Uc<1.0] [4.0<O%<16.7] [173.01<SAtot<277.317] [88.12<MW<146.21]	0.294169919	[13.8<O%<18.8] [1.0<Ui<1.585] [34.14<TPSA(Tot)<46.53] [74.09<MW<118.15] [0.0<nCs<1.0]	0.333384196	[2.0<nRCO<2.0] [2.0<nCsp3<6.0] [2.0<nCconj<2.0]	0.400065919
3	buterry	0.83	0.54	0.17	5	[1.0<nOHs<1.0] [1.0<Uc<1.0] [4.0<O%<16.7] [173.01<SAtot<277.317] [88.12<MW<146.21]	0.294169919	[13.8<O%<18.8] [1.0<Ui<1.585] [34.14<TPSA(Tot)<46.53] [74.09<MW<118.15] [0.0<nCs<1.0]	0.333384196	[2.0<nRCO<2.0] [1.585<Ui<1.585] [-0.768<Hy<-0.614] [0.0<nCrt<0.0] [2.0<nCconj<2.0]	0.400065919
7	camphor	0.62	0.74	0.38	10	[2.0<nCIC<2.0] [0.0<nCar<0.0] [0.0<Uc<1.0] [2.357<MLOGP<3.721] [2.0<nCs<4.0] [196.421<SAtot<377.572] [0.0<nR=Cp<0.0]	0.406893155	[0.0<nCsp2<0.0] [234.457<SAtot<314.074] [24.396<Se<30.491] [61.5<H%<64.5] [128.24<MW<156.3]	0.411602089	[4.0<nCrs<5.0] [160.662<SAtot<302.948] [0.0<nOHt<0.0] [9.23<TPSA(Tot)<20.23] [0.0<nCsp2<1.0] [-0.877<Hy<-0.158] [0.0<nRCHO<0.0]	0.42949833	[4.0<nCrs<5.0] [1.0<nCt<3.0] [0.0<nR=Ct<0.0] [190.495<SAtot<399.893] [-0.877<Hy<-0.158] [1.0<nCp<5.0] [0.0<nOHt<0.0] [3.2<O%<5.4]	0.449023415	[1.0<nCq<2.0] [1.442<MLOGP<2.749] [0.0<nRCHO<0.0] [1.0<nHAcc<1.0] [0.0<nBM<2.0] [0.0<RBN<3.0] [0.0<nR=Ct<1.0]	0.449023415	[3.0<nCp<3.0] [1.0<nHAcc<1.0] [0.8<MLOGP<2.649] [0.0<Ui<1.585] [0.0<RBN<2.0] [4.0<nCsp3<10.0] [0.0<nR=Ct<1.0]	0.464221724	[1.0<nCrt<3.0] [0.0<nR=Ct<0.0] [12.0<nH<18.0] [31.8<C%<38.5] [0.0<RBN<2.0] [0.0<nHet<1.0] [190.495<SAtot<278.772] [0.0<nRCHO<0.0]	0.49178755
6	caramelic	0.67	0.56	0.33	10	[-2.465<MLOGP<0.318] [4.0<nC<8.0] [0.0<N%<6.3] [0.0<nCsp3<3.0] [30.21<TPSA(Tot)<100.9] [1.0<Ui<2.322] [0.0<nRCO<1.0] [0.0<nRCOOR<0.0]	0.334052381	[1.0<nFuranes<2.0] [-0.603<MLOGP<2.102] [0.0<nDB<1.0] [30.21<TPSA(Tot)<76.88] [0.0<nCp<2.0]	0.338253569	[4.0<nCar<4.0] [129.302<SAtot<330.711] [30.21<TPSA(Tot)<67.04] [0.0<nCconj<1.0] [0.0<nCp<2.0]	0.338253569	[3.0<nHAcc<3.0] [1.0<Ui<2.17] [32.0<C%<40.0] [176.814<SAtot<330.711] [1.0<nCp<3.0] [1.0<nDB<3.0] [1.0<nCsp3<7.0]	0.375574406	[3.0<nO<3.0] [0.0<nCbH<0.0] [40.0<H%<56.0] [176.814<SAtot<419.71] [1.125<Mi<1.141] [1.0<Ui<2.17]	0.380355554	[4.0<nCsp2<5.0] [-0.603<MLOGP<1.517] [30.21<TPSA(Tot)<100.9] [0.0<nR=Ct<1.0]	0.390788126
6	caramelic	0.67	0.56	0.33	10	[-2.465<MLOGP<0.318] [4.0<nC<8.0] [0.0<N%<6.3] [0.0<nCsp3<3.0] [30.21<TPSA(Tot)<100.9] [1.0<Ui<2.322] [0.0<nRCO<1.0] [0.0<nRCOOR<0.0]	0.334052381	[1.0<nFuranes<2.0] [-0.603<MLOGP<2.102] [0.0<nDB<1.0] [30.21<TPSA(Tot)<76.88] [0.0<nCp<2.0]	0.338253569	[4.0<nCar<4.0] [129.302<SAtot<330.711] [30.21<TPSA(Tot)<67.04] [0.0<nCconj<1.0] [0.0<nCp<2.0]	0.338253569	[3.0<nHAcc<3.0] [1.0<Ui<2.17] [32.0<C%<40.0] [176.814<SAtot<330.711] [1.0<nCp<3.0] [1.0<nDB<3.0] [1.0<nCsp3<7.0]	0.375574406	[3.0<nO<3.0] [0.0<nCbH<0.0] [40.0<H%<56.0] [176.814<SAtot<419.71] [1.125<Mi<1.141] [1.0<Ui<2.17]	0.380355554	[3.0<nBM<6.0] [-0.603<MLOGP<1.517] [33.3<C%<45.5] [0.0<nN<0.0] [0.0<nAB<5.0] [30.21<TPSA(Tot)<100.9] [0.0<nR=Cp<0.0]	0.390788126
4	citrus	0.59	0.64	0.41	5	[6.0<nCs<12.0] [9.23<TPSA(Tot)<23.79] [11.0<nSK<17.0] [2.933<MLOGP<4.769] [0.0<nCIC<0.0] [301.093<SAtot<431.429] [0.0<Ui<1.585] [0.0<nRCO<0.0]	0.323499778	[2.0<nR=Ct<2.0] [0.0<nRCOOR<0.0] [57.7<H%<61.5] [-0.96<Hy<-0.375] [2.545<MLOGP<3.733] [245.206<SAtot<359.958] [0.0<nCconj<4.0] [0.0<nOHs<0.0]	0.327782123	[3.267<MLOGP<3.857] [11.659<Sv<17.224] [0.0<nHDon<0.0] [2.0<nCsp3<10.0] [0.0<nR05<0.0] [1.0<RBN<9.0] [0.0<TPSA(Tot)<26.3] [0.0<nArCO<0.0]	0.361755485	[0.0<nO<1.0] [0.0<nCIC<0.0] [281.096<SAtot<416.668] [30.6<C%<39.5] [17.07<TPSA(Tot)<23.79] [0.0<nRCO<0.0] [0.0<nCp<3.0] [-0.917<Hy<-0.294]	0.427342557
4	coco	0.5	0.75	0.5	5	[3.0<nBM<3.0] [-0.856<Hy<-0.848] [229.622<SAtot<401.198]	0.23529949	[1.0<nCrs<2.0] [26.3<TPSA(Tot)<26.3] [1.113<Mi<1.138] [0.0<nArCOOR<0.0] [0.0<nCrq<0.0]	0.352949235	[11.0<nCs<12.0] [1.0<nO<2.0] [4.045<MLOGP<4.914] [20.23<TPSA(Tot)<26.3]	0.352949235	[1.0<nR05<1.0] [26.3<TPSA(Tot)<26.3] [23.84<Se<30.607] [1.668<MLOGP<2.473] [57.1<H%<59.3]	0.352949235
4	coco	0.5	0.75	0.5	5	[3.0<nBM<3.0] [-0.856<Hy<-0.848] [229.622<SAtot<401.198]	0.23529949	[1.0<nCrs<2.0] [26.3<TPSA(Tot)<26.3] [1.113<Mi<1.138] [0.0<nArCOOR<0.0] [0.0<nCrq<0.0]	0.352949235	[1.0<nR05<1.0] [26.3<TPSA(Tot)<26.3] [23.84<Se<30.607] [1.668<MLOGP<2.473] [57.1<H%<59.3]	0.352949235	[11.0<nCs<12.0] [360.013<SAtot<440.301] [20.23<TPSA(Tot)<26.3] [0.0<Ui<1.0]	0.352949235
3	creamy	0.71	0.36	0.29	5	[2.0<nRCO<2.0] [200.987<SAtot<331.371] [0.0<nCt<0.0] [2.0<nCconj<2.0]	0.181852988	[6.1<O%<6.1] [2.58<MLOGP<2.965] [0.0<nR=Cp<0.0] [0.0<nR=Ct<0.0] [0.0<nArOH<0.0] [0.0<nCrt<0.0] [0.0<nCrs<4.0]	0.242470651	[5.0<nCp<6.0] [0.0<nRCOOR<0.0] [0.0<nHDon<0.0] [0.0<nCb-<5.0] [5.0<nCsp2<7.0] [0.0<nCt<1.0] [0.0<nROR<0.0] [0.0<nCrs<2.0]	0.242470651
3	creamy	0.71	0.36	0.29	5	[34.14<TPSA(Tot)<34.14] [6.1<O%<11.1] [1.585<Ui<1.585] [2.0<nCconj<2.0] [2.0<nCs<7.0]	0.181852988	[6.1<O%<6.1] [2.58<MLOGP<2.965] [0.0<nR=Cp<0.0] [0.0<nR=Ct<0.0] [0.0<nArOH<0.0] [0.0<nCrt<0.0] [0.0<nCrs<4.0]	0.242470651	[5.0<nCp<6.0] [0.0<nRCOOR<0.0] [0.0<nHDon<0.0] [0.0<nCb-<5.0] [5.0<nCsp2<7.0] [0.0<nCt<1.0] [0.0<nROR<0.0] [0.0<nCrs<2.0]	0.242470651
3	creamy	0.71	0.36	0.29	5	[2.0<nCconj<2.0] [0.0<ARR<0.0] [2.0<nHet<2.0] [-0.822<Hy<-0.71] [2.0<nCs<7.0]	0.181852988	[6.1<O%<6.1] [2.58<MLOGP<2.965] [0.0<nR=Cp<0.0] [0.0<nR=Ct<0.0] [0.0<nArOH<0.0] [0.0<nCrt<0.0] [0.0<nCrs<4.0]	0.242470651	[5.0<nCp<6.0] [0.0<nRCOOR<0.0] [0.0<nHDon<0.0] [0.0<nCb-<5.0] [5.0<nCsp2<7.0] [0.0<nCt<1.0] [0.0<nROR<0.0] [0.0<nCrs<2.0]	0.242470651
3	creamy	0.71	0.36	0.29	5	[2.0<nRCO<2.0] [4.0<nCsp3<9.0] [2.0<nCconj<2.0] [2.0<nCs<7.0]	0.181852988	[6.1<O%<6.1] [2.58<MLOGP<2.965] [0.0<nR=Cp<0.0] [0.0<nR=Ct<0.0] [0.0<nArOH<0.0] [0.0<nCrt<0.0] [0.0<nCrs<4.0]	0.242470651	[5.0<nCp<6.0] [0.0<nRCOOR<0.0] [0.0<nHDon<0.0] [0.0<nCb-<5.0] [5.0<nCsp2<7.0] [0.0<nCt<1.0] [0.0<nROR<0.0] [0.0<nCrs<2.0]	0.242470651
7	earthy	0.48	0.58	0.52	5	[1.11<Mi<1.129] [1.0<nCb-<1.0] [5.0<O%<5.6] [1.925<MLOGP<3.914] [17.07<TPSA(Tot)<26.3] [0.0<nArCO<0.0] [0.0<nRCO<0.0] [2.0<nCsp3<9.0]	0.197945467	[171.26<MW<188.3] [1.0<nCt<3.0] [0.0<TPSA(Tot)<26.3] [13.0<nH<18.0] [251.792<SAtot<305.713] [-0.972<Hy<-0.822] [0.0<nArCO<0.0] [0.0<nCs<4.0]	0.216173419	[44.8<C%<47.1] [0.0<nArOR<0.0] [1.585<Ui<2.907] [213.672<SAtot<318.958] [-0.977<Hy<-0.79] [0.0<nCconj<1.0] [2.102<MLOGP<4.631] [0.0<nRCN<0.0]	0.22126731	[18.46<TPSA(Tot)<18.46] [2.0<Ui<3.0] [2.807<Uc<3.807] [47.1<H%<58.3] [0.0<nCconj<0.0] [0.0<nCs<5.0] [6.0<nBM<12.0] [0.0<nR07<0.0]	0.223406191	[2.807<Uc<2.807] [36.7<C%<40.7] [0.896<MLOGP<3.042] [-0.865<Hy<-0.325] [1.0<RBN<4.0] [0.0<nOHt<0.0] [0.0<nArCO<0.0] [1.123<Mi<1.13]	0.230253851	[286.245<SAtot<300.878] [3.0<nCs<7.0] [0.0<Ui<2.17] [1.393<MLOGP<2.837] [0.0<nDB<1.0] [28.0<nAT<31.0] [0.0<nCt<2.0] [0.0<nCsp<0.0]	0.254645117	[0.0<nDB<0.0] [11.0<nC<16.0] [47.1<H%<61.9] [251.792<SAtot<381.178] [1.97<MLOGP<3.866] [-0.917<Hy<-0.413] [171.26<MW<240.32] [35.7<C%<47.1]	0.254645117
7	earthy	0.48	0.58	0.52	5	[1.11<Mi<1.129] [1.0<nCb-<1.0] [5.0<O%<5.6] [1.925<MLOGP<3.914] [17.07<TPSA(Tot)<26.3] [0.0<nArCO<0.0] [0.0<nRCO<0.0] [2.0<nCsp3<9.0]	0.197945467	[171.26<MW<188.3] [1.0<nCt<3.0] [0.0<TPSA(Tot)<26.3] [13.0<nH<18.0] [251.792<SAtot<305.713] [-0.972<Hy<-0.822] [0.0<nArCO<0.0] [0.0<nCs<4.0]	0.216173419	[44.8<C%<47.1] [0.0<nArOR<0.0] [1.585<Ui<2.907] [213.672<SAtot<318.958] [-0.977<Hy<-0.79] [0.0<nCconj<1.0] [2.102<MLOGP<4.631] [0.0<nRCN<0.0]	0.22126731	[18.46<TPSA(Tot)<18.46] [2.0<Ui<3.0] [2.807<Uc<3.807] [47.1<H%<58.3] [0.0<nCconj<0.0] [0.0<nCs<5.0] [6.0<nBM<12.0] [0.0<nR07<0.0]	0.223406191	[2.807<Uc<2.807] [36.7<C%<40.7] [0.896<MLOGP<3.042] [-0.865<Hy<-0.325] [1.0<RBN<4.0] [0.0<nOHt<0.0] [0.0<nArCO<0.0] [1.123<Mi<1.13]	0.230253851	[0.0<nDB<0.0] [0.333<ARR<0.733] [0.0<nHDon<0.0] [1.97<MLOGP<3.651] [0.0<nHM<0.0] [0.0<TPSA(Tot)<23.79] [241.838<SAtot<371.784] [0.0<nArOR<0.0]	0.240064874	[286.245<SAtot<300.878] [3.0<nCs<7.0] [0.0<Ui<2.17] [1.393<MLOGP<2.837] [0.0<nDB<1.0] [28.0<nAT<31.0] [0.0<nCt<2.0] [0.0<nCsp<0.0]	0.254645117
6	ethereal	0.69	0.4	0.31	20	[5.0<nCsp3<5.0] [6.0<nC<6.0] [200.542<SAtot<220.94]	0.596148971	[1.0<nC<3.0] [67.269<SAtot<173.515] [-0.539<Hy<1.262]	0.645828052	[44.06<MW<76.15] [100.917<SAtot<155.546] [0.0<nOxolanes<0.0]	0.695507132	[1.15<Mi<1.175] [0.0<nHDon<1.0] [-0.814<MLOGP<0.735]	0.745186213	[1.0<nCs<1.0] [1.0<nCsp2<2.0] [-0.719<Hy<0.079] [144.632<SAtot<272.013]	0.794865294	[-0.614<Hy<-0.53] [0.0<nCIC<0.0] [0.0<nS<0.0] [2.0<RBN<8.0] [0.0<nCconj<0.0]	0.844544375
6	ethereal	0.69	0.4	0.31	20	[1.0<nC<3.0] [67.269<SAtot<173.515] [-0.539<Hy<1.262]	0.645828052	[44.06<MW<76.15] [100.917<SAtot<155.546] [0.0<nOxolanes<0.0]	0.695507132	[1.15<Mi<1.175] [2.0<nHet<3.0] [-0.742<Hy<0.736] [0.0<Ui<1.0]	0.695507132	[211.096<SAtot<216.103] [0.0<Uc<1.585] [9.23<TPSA(Tot)<46.53]	0.695507132	[1.0<nCs<1.0] [1.0<nCsp2<2.0] [-0.719<Hy<0.079] [144.632<SAtot<272.013]	0.794865294	[-0.614<Hy<-0.53] [0.0<nCIC<0.0] [0.0<nS<0.0] [2.0<RBN<8.0] [0.0<nCconj<0.0]	0.844544375
9	fatty	0.68	0.6	0.32	5	[296.55<MW<340.66] [13.0<nCs<18.0] [-0.905<Hy<-0.399]	0.262765064	[10.0<nCs<11.0] [-0.897<Hy<-0.835] [0.0<nCrs<3.0] [1.13<Mi<1.141]	0.327434234	[11.0<RBN<20.0] [0.0<nROH<0.0] [-0.901<Hy<-0.846] [0.0<nCp<3.0] [26.3<TPSA(Tot)<26.3] [58.8<H%<63.4] [3.584<MLOGP<5.812]	0.35914038	[1.0<nRCHO<1.0] [213.204<SAtot<281.775] [1.0<nCsp2<5.0] [0.0<nR=Ct<0.0] [0.0<nCrt<0.0] [1.131<Mi<1.142]	0.38770062	[1.0<nRCHO<1.0] [-0.864<Hy<-0.828] [0.0<nCar<0.0] [1.0<Uc<1.585] [17.07<TPSA(Tot)<17.07] [1.0<nCp<2.0]	0.38770062	[1.0<nRCOOH<2.0] [8.0<nSK<14.0] [1.0<Ui<1.585] [1.266<MLOGP<4.165] [0.0<nCp<2.0]	0.39918383	[0.0<nCIC<0.0] [4.002<MLOGP<4.437] [0.0<Uc<1.585] [11.0<nCsp3<16.0] [1.0<nCp<2.0] [9.23<TPSA(Tot)<46.53] [0.0<nROR<1.0] [0.0<nCt<0.0]	0.406712784	[1.0<nCp<1.0] [1.585<Ui<1.585] [-0.865<Hy<-0.807] [0.0<nCIC<1.0] [1.585<Uc<1.585]	0.409838903	[1.0<nCp<1.0] [0.0<nCIC<0.0] [26.0<nBT<40.0] [20.23<TPSA(Tot)<46.53] [30.0<C%<33.3] [0.0<nOHs<0.0] [7.0<RBN<11.0] [295.414<SAtot<394.438]	0.447911947
9	fatty	0.68	0.6	0.32	5	[296.55<MW<340.66] [13.0<nCs<18.0] [-0.905<Hy<-0.399]	0.262765064	[10.0<nCs<11.0] [-0.897<Hy<-0.835] [0.0<nCrs<3.0] [1.13<Mi<1.141]	0.327434234	[1.0<nRCHO<1.0] [213.204<SAtot<281.775] [1.0<nCsp2<5.0] [0.0<nR=Ct<0.0] [0.0<nCrt<0.0] [1.131<Mi<1.142]	0.38770062	[1.0<nRCHO<1.0] [-0.864<Hy<-0.828] [0.0<nCar<0.0] [1.0<Uc<1.585] [17.07<TPSA(Tot)<17.07] [1.0<nCp<2.0]	0.38770062	[11.0<RBN<20.0] [0.0<nR=Ct<0.0] [58.8<H%<63.4] [13.0<nC<19.0] [0.0<nRCOOH<0.0] [3.584<MLOGP<5.812] [3.5<O%<6.8]	0.398787047	[0.0<nR06<0.0] [1.0<nRCOOH<2.0] [-0.305<Hy<0.547] [207.525<SAtot<373.644] [1.0<Uc<1.585] [0.0<nR=Ct<0.0]	0.39918383	[0.0<nCIC<0.0] [4.002<MLOGP<4.437] [0.0<Uc<1.585] [11.0<nCsp3<16.0] [1.0<nCp<2.0] [9.23<TPSA(Tot)<46.53] [0.0<nROR<1.0] [0.0<nCt<0.0]	0.406712784	[1.0<nCp<1.0] [1.585<Ui<1.585] [-0.865<Hy<-0.807] [0.0<nCIC<1.0] [1.585<Uc<1.585]	0.409838903	[1.0<nCp<1.0] [0.0<nCIC<0.0] [26.0<nBT<40.0] [20.23<TPSA(Tot)<46.53] [30.0<C%<33.3] [0.0<nOHs<0.0] [7.0<RBN<11.0] [295.414<SAtot<394.438]	0.447911947
9	fatty	0.68	0.6	0.32	5	[296.55<MW<340.66] [13.0<nCs<18.0] [-0.905<Hy<-0.399]	0.262765064	[10.0<nCs<11.0] [-0.897<Hy<-0.835] [0.0<nCrs<3.0] [1.13<Mi<1.141]	0.327434234	[1.0<nRCHO<1.0] [213.204<SAtot<281.775] [1.0<nCsp2<5.0] [0.0<nR=Ct<0.0] [0.0<nCrt<0.0] [1.131<Mi<1.142]	0.38770062	[1.0<nRCHO<1.0] [-0.864<Hy<-0.828] [0.0<nCar<0.0] [1.0<Uc<1.585] [17.07<TPSA(Tot)<17.07] [1.0<nCp<2.0]	0.38770062	[11.0<RBN<20.0] [0.0<nR=Ct<0.0] [58.8<H%<63.4] [13.0<nC<19.0] [0.0<nRCOOH<0.0] [3.584<MLOGP<5.812] [3.5<O%<6.8]	0.398787047	[1.0<nRCOOH<2.0] [8.0<nSK<14.0] [1.0<Ui<1.585] [1.266<MLOGP<4.165] [0.0<nCp<2.0]	0.39918383	[0.0<nCIC<0.0] [4.002<MLOGP<4.437] [0.0<Uc<1.585] [11.0<nCsp3<16.0] [1.0<nCp<2.0] [9.23<TPSA(Tot)<46.53] [0.0<nROR<1.0] [0.0<nCt<0.0]	0.406712784	[1.0<nCp<1.0] [1.585<Ui<1.585] [-0.865<Hy<-0.807] [0.0<nCIC<1.0] [1.585<Uc<1.585]	0.409838903	[1.0<nCp<1.0] [0.0<nCIC<0.0] [26.0<nBT<40.0] [20.23<TPSA(Tot)<46.53] [30.0<C%<33.3] [0.0<nOHs<0.0] [7.0<RBN<11.0] [295.414<SAtot<394.438]	0.447911947
9	fatty	0.68	0.6	0.32	5	[296.55<MW<340.66] [13.0<nCs<18.0] [-0.905<Hy<-0.399]	0.262765064	[10.0<nCs<11.0] [-0.897<Hy<-0.835] [0.0<nCrs<3.0] [1.13<Mi<1.141]	0.327434234	[11.0<RBN<20.0] [0.0<nROH<0.0] [-0.901<Hy<-0.846] [0.0<nCp<3.0] [26.3<TPSA(Tot)<26.3] [58.8<H%<63.4] [3.584<MLOGP<5.812]	0.35914038	[1.0<nRCHO<1.0] [213.204<SAtot<281.775] [1.0<nCsp2<5.0] [0.0<nR=Ct<0.0] [0.0<nCrt<0.0] [1.131<Mi<1.142]	0.38770062	[1.0<nRCHO<1.0] [-0.864<Hy<-0.828] [0.0<nCar<0.0] [1.0<Uc<1.585] [17.07<TPSA(Tot)<17.07] [1.0<nCp<2.0]	0.38770062	[0.0<nR06<0.0] [1.0<nRCOOH<2.0] [-0.305<Hy<0.547] [207.525<SAtot<373.644] [1.0<Uc<1.585] [0.0<nR=Ct<0.0]	0.39918383	[0.0<nCIC<0.0] [4.002<MLOGP<4.437] [0.0<Uc<1.585] [11.0<nCsp3<16.0] [1.0<nCp<2.0] [9.23<TPSA(Tot)<46.53] [0.0<nROR<1.0] [0.0<nCt<0.0]	0.406712784	[1.0<nCp<1.0] [1.585<Ui<1.585] [-0.865<Hy<-0.807] [0.0<nCIC<1.0] [1.585<Uc<1.585]	0.409838903	[1.0<nCp<1.0] [0.0<nCIC<0.0] [26.0<nBT<40.0] [20.23<TPSA(Tot)<46.53] [30.0<C%<33.3] [0.0<nOHs<0.0] [7.0<RBN<11.0] [295.414<SAtot<394.438]	0.447911947
6	floral	0.82	0.23	0.18	30	[9.0<nCbH<10.0] [3.807<Uc<4.0] [3.214<MLOGP<4.896] [43.4<C%<53.8]	0.8	[2.0<nCb-<2.0] [26.03<TPSA(Tot)<27.69] [40.0<H%<51.9]	0.8333333333333334	[1.0<nOHt<1.0] [1.869<MLOGP<3.721] [2.0<nCp<4.0]	0.8333333333333334	[13.0<nCsp2<17.0] [0.0<nArOR<0.0] [278.645<SAtot<526.446] [0.0<nRCO<0.0]	0.8666666666666667	[1.0<nCconj<1.0] [1.783<MLOGP<2.42] [6.0<nCar<6.0] [183.839<SAtot<292.348]	0.8666666666666667	[1.0<nArCOOR<1.0] [-0.354<Hy<0.353] [0.0<nArOR<0.0] [12.0<nSK<22.0] [2.294<MLOGP<4.873] [1.0<nCIC<2.0] [0.0<N%<3.3]	0.8666666666666667
6	floral	0.82	0.23	0.18	30	[13.0<nCsp2<17.0] [9.0<nCbH<10.0] [1.096<Mi<1.119] [3.214<MLOGP<4.896]	0.8	[2.0<nCb-<2.0] [26.03<TPSA(Tot)<27.69] [40.0<H%<51.9]	0.8333333333333334	[1.0<nOHt<1.0] [1.869<MLOGP<3.721] [2.0<nCp<4.0]	0.8333333333333334	[13.0<nCsp2<17.0] [0.0<nArOR<0.0] [278.645<SAtot<526.446] [0.0<nRCO<0.0]	0.8666666666666667	[1.0<nCconj<1.0] [1.783<MLOGP<2.42] [6.0<nCar<6.0] [183.839<SAtot<292.348]	0.8666666666666667	[1.0<nArCOOR<1.0] [-0.354<Hy<0.353] [0.0<nArOR<0.0] [12.0<nSK<22.0] [2.294<MLOGP<4.873] [1.0<nCIC<2.0] [0.0<N%<3.3]	0.8666666666666667
6	floral	0.82	0.23	0.18	30	[13.0<nBM<15.0] [194.304<SAtot<358.887] [0.0<nRCO<0.0]	0.8	[2.0<nCb-<2.0] [26.03<TPSA(Tot)<27.69] [40.0<H%<51.9]	0.8333333333333334	[1.0<nOHt<1.0] [1.869<MLOGP<3.721] [2.0<nCp<4.0]	0.8333333333333334	[13.0<nCsp2<17.0] [0.0<nArOR<0.0] [278.645<SAtot<526.446] [0.0<nRCO<0.0]	0.8666666666666667	[1.0<nCconj<1.0] [1.783<MLOGP<2.42] [6.0<nCar<6.0] [183.839<SAtot<292.348]	0.8666666666666667	[1.0<nArCOOR<1.0] [-0.354<Hy<0.353] [0.0<nArOR<0.0] [12.0<nSK<22.0] [2.294<MLOGP<4.873] [1.0<nCIC<2.0] [0.0<N%<3.3]	0.8666666666666667
12	fruity	0.87	0.35	0.13	30	[7.0<nCs<7.0] [1.0<nRCOOR<1.0] [0.0<nR=Ct<0.0] [0.0<nR06<1.0] [0.0<nR#C-<0.0]	0.8333333333333334	[15.0<nSK<15.0] [2.601<MLOGP<3.23] [31.0<nBT<38.0] [26.3<TPSA(Tot)<52.32]	0.8333333333333334	[-0.716<Hy<-0.702] [0.0<nR06<0.0] [0.0<nArCHO<0.0]	0.8333333333333334	[2.658<MLOGP<2.681]	0.8484848484848485	[1.0<nCsp2<1.0] [1.985<MLOGP<2.289] [1.0<Uc<1.0] [227.095<SAtot<285.539] [0.0<nHDon<0.0]	0.8666666666666667	[7.0<nCs<7.0] [2.0<nO<3.0] [31.4<C%<37.3] [0.0<nCconj<1.0] [0.0<nCsp<0.0]	0.8666666666666667	[35.0<nAT<35.0] [0.0<nR=Cs<1.0] [320.879<SAtot<371.649] [0.0<nOxolanes<0.0]	0.8666666666666667	[19.127<Sv<19.224] [0.0<nCIC<1.0] [2.033<MLOGP<3.23] [26.3<TPSA(Tot)<52.6] [0.0<nCp<4.0]	0.8709677419354839	[9.0<RBN<9.0] [2.0<nHAcc<2.0] [1.0<Uc<2.0] [316.208<SAtot<435.263] [0.0<nR=Cs<2.0]	0.9	[0.0<nR06<0.0] [1.953<MLOGP<2.083] [23.0<nAT<35.0] [1.0<Ui<2.322]	0.9032258064516129	[1.143<Mi<1.143] [0.0<nHDon<0.0] [1.438<MLOGP<2.681]	0.96875	[1.0<Ui<1.0] [-0.79<Hy<-0.672] [26.3<TPSA(Tot)<26.3] [241.734<SAtot<297.644] [4.0<RBN<7.0]	1.0
12	fruity	0.87	0.35	0.13	30	[7.0<nCs<7.0] [1.0<nRCOOR<1.0] [0.0<nR=Ct<0.0] [0.0<nR06<1.0] [0.0<nR#C-<0.0]	0.8333333333333334	[-0.716<Hy<-0.702] [0.0<nRCO<1.0] [0.0<ARR<0.545]	0.8333333333333334	[15.0<nSK<15.0] [2.601<MLOGP<3.23] [31.0<nBT<38.0] [26.3<TPSA(Tot)<52.32]	0.8333333333333334	[2.658<MLOGP<2.681]	0.8484848484848485	[1.0<nCsp2<1.0] [1.985<MLOGP<2.289] [7.0<nCsp3<9.0] [17.07<TPSA(Tot)<26.3]	0.8666666666666667	[7.0<nCs<7.0] [2.0<nO<3.0] [31.4<C%<37.3] [0.0<nCconj<1.0] [0.0<nCsp<0.0]	0.8666666666666667	[35.0<nAT<35.0] [0.0<nR=Cs<1.0] [320.879<SAtot<371.649] [0.0<nOxolanes<0.0]	0.8666666666666667	[19.127<Sv<19.224] [0.0<nCIC<1.0] [2.033<MLOGP<3.23] [26.3<TPSA(Tot)<52.6] [0.0<nCp<4.0]	0.8709677419354839	[9.0<RBN<9.0] [2.0<nHAcc<2.0] [1.0<Uc<2.0] [316.208<SAtot<435.263] [0.0<nR=Cs<2.0]	0.9	[0.0<nR06<0.0] [1.953<MLOGP<2.083] [23.0<nAT<35.0] [1.0<Ui<2.322]	0.9032258064516129	[1.143<Mi<1.143] [0.0<nHDon<0.0] [1.438<MLOGP<2.681]	0.96875	[1.0<Ui<1.0] [-0.79<Hy<-0.672] [26.3<TPSA(Tot)<26.3] [241.734<SAtot<297.644] [4.0<RBN<7.0]	1.0
12	fruity	0.87	0.35	0.13	30	[7.0<nCs<7.0] [1.0<nRCOOR<1.0] [0.0<nR=Ct<0.0] [0.0<nR06<1.0] [0.0<nR#C-<0.0]	0.8333333333333334	[-0.716<Hy<-0.702] [0.0<nRCO<1.0] [0.0<ARR<0.545]	0.8333333333333334	[15.0<nSK<15.0] [2.601<MLOGP<3.23] [31.0<nBT<38.0] [26.3<TPSA(Tot)<52.32]	0.8333333333333334	[2.658<MLOGP<2.681]	0.8484848484848485	[1.0<nCsp2<1.0] [1.985<MLOGP<2.289] [1.0<Uc<1.0] [227.095<SAtot<285.539] [0.0<nHDon<0.0]	0.8666666666666667	[7.0<nCs<7.0] [2.0<nO<3.0] [31.4<C%<37.3] [0.0<nCconj<1.0] [0.0<nCsp<0.0]	0.8666666666666667	[35.0<nAT<35.0] [0.0<nR=Cs<1.0] [320.879<SAtot<371.649] [0.0<nOxolanes<0.0]	0.8666666666666667	[19.127<Sv<19.224] [0.0<nCIC<1.0] [2.033<MLOGP<3.23] [26.3<TPSA(Tot)<52.6] [0.0<nCp<4.0]	0.8709677419354839	[9.0<RBN<9.0] [2.0<nHAcc<2.0] [1.0<Uc<2.0] [316.208<SAtot<435.263] [0.0<nR=Cs<2.0]	0.9	[0.0<nR06<0.0] [1.953<MLOGP<2.083] [23.0<nAT<35.0] [1.0<Ui<2.322]	0.9032258064516129	[1.143<Mi<1.143] [0.0<nHDon<0.0] [1.438<MLOGP<2.681]	0.96875	[1.0<Ui<1.0] [-0.79<Hy<-0.672] [26.3<TPSA(Tot)<26.3] [241.734<SAtot<297.644] [4.0<RBN<7.0]	1.0
12	fruity	0.87	0.35	0.13	30	[7.0<nCs<7.0] [1.0<nRCOOR<1.0] [0.0<nR=Ct<0.0] [0.0<nR06<1.0] [0.0<nR#C-<0.0]	0.8333333333333334	[15.0<nSK<15.0] [2.601<MLOGP<3.23] [31.0<nBT<38.0] [26.3<TPSA(Tot)<52.32]	0.8333333333333334	[-0.716<Hy<-0.702] [0.0<nR06<0.0] [0.0<nArCHO<0.0]	0.8333333333333334	[2.658<MLOGP<2.681]	0.8484848484848485	[1.0<nCsp2<1.0] [1.985<MLOGP<2.289] [7.0<nCsp3<9.0] [17.07<TPSA(Tot)<26.3]	0.8666666666666667	[7.0<nCs<7.0] [2.0<nO<3.0] [31.4<C%<37.3] [0.0<nCconj<1.0] [0.0<nCsp<0.0]	0.8666666666666667	[35.0<nAT<35.0] [0.0<nR=Cs<1.0] [320.879<SAtot<371.649] [0.0<nOxolanes<0.0]	0.8666666666666667	[19.127<Sv<19.224] [0.0<nCIC<1.0] [2.033<MLOGP<3.23] [26.3<TPSA(Tot)<52.6] [0.0<nCp<4.0]	0.8709677419354839	[9.0<RBN<9.0] [2.0<nHAcc<2.0] [1.0<Uc<2.0] [316.208<SAtot<435.263] [0.0<nR=Cs<2.0]	0.9	[0.0<nR06<0.0] [1.953<MLOGP<2.083] [23.0<nAT<35.0] [1.0<Ui<2.322]	0.9032258064516129	[1.143<Mi<1.143] [0.0<nHDon<0.0] [1.438<MLOGP<2.681]	0.96875	[1.0<Ui<1.0] [-0.79<Hy<-0.672] [26.3<TPSA(Tot)<26.3] [241.734<SAtot<297.644] [4.0<RBN<7.0]	1.0
12	fruity	0.87	0.35	0.13	30	[7.0<nCs<7.0] [1.0<nRCOOR<1.0] [0.0<nR=Ct<0.0] [0.0<nR06<1.0] [0.0<nR#C-<0.0]	0.8333333333333334	[-0.716<Hy<-0.702] [0.0<nRCO<1.0] [0.0<ARR<0.545]	0.8333333333333334	[15.0<nSK<15.0] [2.601<MLOGP<3.23] [31.0<nBT<38.0] [26.3<TPSA(Tot)<52.32]	0.8333333333333334	[2.658<MLOGP<2.681]	0.8484848484848485	[1.0<nCsp2<1.0] [1.985<MLOGP<2.289] [1.0<Uc<1.0] [227.095<SAtot<285.539] [0.0<nHDon<0.0]	0.8666666666666667	[7.0<nCs<7.0] [2.0<nO<3.0] [31.4<C%<37.3] [0.0<nCconj<1.0] [0.0<nCsp<0.0]	0.8666666666666667	[35.0<nAT<35.0] [0.0<nR=Cs<1.0] [320.879<SAtot<371.649] [0.0<nOxolanes<0.0]	0.8666666666666667	[19.127<Sv<19.224] [0.0<nCIC<1.0] [2.033<MLOGP<3.23] [26.3<TPSA(Tot)<52.6] [0.0<nCp<4.0]	0.8709677419354839	[9.0<RBN<9.0] [1.0<nRCOOR<2.0] [-0.865<Hy<-0.807] [316.208<SAtot<435.263]	0.9032258064516129	[0.0<nR06<0.0] [1.953<MLOGP<2.083] [23.0<nAT<35.0] [1.0<Ui<2.322]	0.9032258064516129	[1.143<Mi<1.143] [0.0<nHDon<0.0] [1.438<MLOGP<2.681]	0.96875	[1.0<Ui<1.0] [-0.79<Hy<-0.672] [26.3<TPSA(Tot)<26.3] [241.734<SAtot<297.644] [4.0<RBN<7.0]	1.0
12	fruity	0.87	0.35	0.13	30	[7.0<nCs<7.0] [1.0<nRCOOR<1.0] [0.0<nR=Ct<0.0] [0.0<nR06<1.0] [0.0<nR#C-<0.0]	0.8333333333333334	[-0.716<Hy<-0.702] [0.0<nRCO<1.0] [0.0<ARR<0.545]	0.8333333333333334	[15.0<nSK<15.0] [2.601<MLOGP<3.23] [31.0<nBT<38.0] [26.3<TPSA(Tot)<52.32]	0.8333333333333334	[2.658<MLOGP<2.681]	0.8484848484848485	[1.0<nCsp2<1.0] [1.985<MLOGP<2.289] [7.0<nCsp3<9.0] [17.07<TPSA(Tot)<26.3]	0.8666666666666667	[7.0<nCs<7.0] [2.0<nO<3.0] [31.4<C%<37.3] [0.0<nCconj<1.0] [0.0<nCsp<0.0]	0.8666666666666667	[35.0<nAT<35.0] [0.0<nR=Cs<1.0] [320.879<SAtot<371.649] [0.0<nOxolanes<0.0]	0.8666666666666667	[19.127<Sv<19.224] [0.0<nCIC<1.0] [2.033<MLOGP<3.23] [26.3<TPSA(Tot)<52.6] [0.0<nCp<4.0]	0.8709677419354839	[9.0<RBN<9.0] [1.0<nRCOOR<2.0] [-0.865<Hy<-0.807] [316.208<SAtot<435.263]	0.9032258064516129	[0.0<nR06<0.0] [1.953<MLOGP<2.083] [23.0<nAT<35.0] [1.0<Ui<2.322]	0.9032258064516129	[1.143<Mi<1.143] [0.0<nHDon<0.0] [1.438<MLOGP<2.681]	0.96875	[1.0<Ui<1.0] [-0.79<Hy<-0.672] [26.3<TPSA(Tot)<26.3] [241.734<SAtot<297.644] [4.0<RBN<7.0]	1.0
12	fruity	0.87	0.35	0.13	30	[7.0<nCs<7.0] [1.0<nRCOOR<1.0] [0.0<nR=Ct<0.0] [0.0<nR06<1.0] [0.0<nR#C-<0.0]	0.8333333333333334	[15.0<nSK<15.0] [2.601<MLOGP<3.23] [31.0<nBT<38.0] [26.3<TPSA(Tot)<52.32]	0.8333333333333334	[-0.716<Hy<-0.702] [0.0<nR06<0.0] [0.0<nArCHO<0.0]	0.8333333333333334	[2.658<MLOGP<2.681]	0.8484848484848485	[1.0<nCsp2<1.0] [1.985<MLOGP<2.289] [1.0<Uc<1.0] [227.095<SAtot<285.539] [0.0<nHDon<0.0]	0.8666666666666667	[7.0<nCs<7.0] [2.0<nO<3.0] [31.4<C%<37.3] [0.0<nCconj<1.0] [0.0<nCsp<0.0]	0.8666666666666667	[35.0<nAT<35.0] [0.0<nR=Cs<1.0] [320.879<SAtot<371.649] [0.0<nOxolanes<0.0]	0.8666666666666667	[19.127<Sv<19.224] [0.0<nCIC<1.0] [2.033<MLOGP<3.23] [26.3<TPSA(Tot)<52.6] [0.0<nCp<4.0]	0.8709677419354839	[9.0<RBN<9.0] [1.0<nRCOOR<2.0] [-0.865<Hy<-0.807] [316.208<SAtot<435.263]	0.9032258064516129	[0.0<nR06<0.0] [1.953<MLOGP<2.083] [23.0<nAT<35.0] [1.0<Ui<2.322]	0.9032258064516129	[1.143<Mi<1.143] [0.0<nHDon<0.0] [1.438<MLOGP<2.681]	0.96875	[1.0<Ui<1.0] [-0.79<Hy<-0.672] [26.3<TPSA(Tot)<26.3] [241.734<SAtot<297.644] [4.0<RBN<7.0]	1.0
12	fruity	0.87	0.35	0.13	30	[7.0<nCs<7.0] [1.0<nRCOOR<1.0] [0.0<nR=Ct<0.0] [0.0<nR06<1.0] [0.0<nR#C-<0.0]	0.8333333333333334	[15.0<nSK<15.0] [2.601<MLOGP<3.23] [31.0<nBT<38.0] [26.3<TPSA(Tot)<52.32]	0.8333333333333334	[-0.716<Hy<-0.702] [0.0<nR06<0.0] [0.0<nArCHO<0.0]	0.8333333333333334	[2.658<MLOGP<2.681]	0.8484848484848485	[1.0<nCsp2<1.0] [1.985<MLOGP<2.289] [7.0<nCsp3<9.0] [17.07<TPSA(Tot)<26.3]	0.8666666666666667	[7.0<nCs<7.0] [2.0<nO<3.0] [31.4<C%<37.3] [0.0<nCconj<1.0] [0.0<nCsp<0.0]	0.8666666666666667	[35.0<nAT<35.0] [0.0<nR=Cs<1.0] [320.879<SAtot<371.649] [0.0<nOxolanes<0.0]	0.8666666666666667	[19.127<Sv<19.224] [0.0<nCIC<1.0] [2.033<MLOGP<3.23] [26.3<TPSA(Tot)<52.6] [0.0<nCp<4.0]	0.8709677419354839	[9.0<RBN<9.0] [1.0<nRCOOR<2.0] [-0.865<Hy<-0.807] [316.208<SAtot<435.263]	0.9032258064516129	[0.0<nR06<0.0] [1.953<MLOGP<2.083] [23.0<nAT<35.0] [1.0<Ui<2.322]	0.9032258064516129	[1.143<Mi<1.143] [0.0<nHDon<0.0] [1.438<MLOGP<2.681]	0.96875	[1.0<Ui<1.0] [-0.79<Hy<-0.672] [26.3<TPSA(Tot)<26.3] [241.734<SAtot<297.644] [4.0<RBN<7.0]	1.0
12	fruity	0.87	0.35	0.13	30	[7.0<nCs<7.0] [1.0<nRCOOR<1.0] [0.0<nR=Ct<0.0] [0.0<nR06<1.0] [0.0<nR#C-<0.0]	0.8333333333333334	[-0.716<Hy<-0.702] [0.0<nRCO<1.0] [0.0<ARR<0.545]	0.8333333333333334	[15.0<nSK<15.0] [2.601<MLOGP<3.23] [31.0<nBT<38.0] [26.3<TPSA(Tot)<52.32]	0.8333333333333334	[62.9<H%<63.6] [1.0<nRCOOR<1.0] [342.285<SAtot<375.874] [2.0<nCs<8.0]	0.84375	[2.658<MLOGP<2.681]	0.8484848484848485	[1.0<nCsp2<1.0] [1.985<MLOGP<2.289] [7.0<nCsp3<9.0] [17.07<TPSA(Tot)<26.3]	0.8666666666666667	[7.0<nCs<7.0] [2.0<nO<3.0] [31.4<C%<37.3] [0.0<nCconj<1.0] [0.0<nCsp<0.0]	0.8666666666666667	[19.127<Sv<19.224] [0.0<nCIC<1.0] [2.033<MLOGP<3.23] [26.3<TPSA(Tot)<52.6] [0.0<nCp<4.0]	0.8709677419354839	[9.0<RBN<9.0] [1.0<nRCOOR<2.0] [-0.865<Hy<-0.807] [316.208<SAtot<435.263]	0.9032258064516129	[0.0<nR06<0.0] [1.953<MLOGP<2.083] [23.0<nAT<35.0] [1.0<Ui<2.322]	0.9032258064516129	[1.143<Mi<1.143] [0.0<nHDon<0.0] [1.438<MLOGP<2.681]	0.96875	[1.0<Ui<1.0] [-0.79<Hy<-0.672] [26.3<TPSA(Tot)<26.3] [241.734<SAtot<297.644] [4.0<RBN<7.0]	1.0
12	fruity	0.87	0.35	0.13	30	[7.0<nCs<7.0] [1.0<nRCOOR<1.0] [0.0<nR=Ct<0.0] [0.0<nR06<1.0] [0.0<nR#C-<0.0]	0.8333333333333334	[-0.716<Hy<-0.702] [0.0<nRCO<1.0] [0.0<ARR<0.545]	0.8333333333333334	[15.0<nSK<15.0] [2.601<MLOGP<3.23] [31.0<nBT<38.0] [26.3<TPSA(Tot)<52.32]	0.8333333333333334	[62.9<H%<63.6] [1.0<nRCOOR<1.0] [342.285<SAtot<375.874] [2.0<nCs<8.0]	0.84375	[2.658<MLOGP<2.681]	0.8484848484848485	[1.0<nCsp2<1.0] [1.985<MLOGP<2.289] [1.0<Uc<1.0] [227.095<SAtot<285.539] [0.0<nHDon<0.0]	0.8666666666666667	[7.0<nCs<7.0] [2.0<nO<3.0] [31.4<C%<37.3] [0.0<nCconj<1.0] [0.0<nCsp<0.0]	0.8666666666666667	[19.127<Sv<19.224] [0.0<nCIC<1.0] [2.033<MLOGP<3.23] [26.3<TPSA(Tot)<52.6] [0.0<nCp<4.0]	0.8709677419354839	[9.0<RBN<9.0] [1.0<nRCOOR<2.0] [-0.865<Hy<-0.807] [316.208<SAtot<435.263]	0.9032258064516129	[0.0<nR06<0.0] [1.953<MLOGP<2.083] [23.0<nAT<35.0] [1.0<Ui<2.322]	0.9032258064516129	[1.143<Mi<1.143] [0.0<nHDon<0.0] [1.438<MLOGP<2.681]	0.96875	[1.0<Ui<1.0] [-0.79<Hy<-0.672] [26.3<TPSA(Tot)<26.3] [241.734<SAtot<297.644] [4.0<RBN<7.0]	1.0
12	fruity	0.87	0.35	0.13	30	[7.0<nCs<7.0] [1.0<nRCOOR<1.0] [0.0<nR=Ct<0.0] [0.0<nR06<1.0] [0.0<nR#C-<0.0]	0.8333333333333334	[15.0<nSK<15.0] [2.601<MLOGP<3.23] [31.0<nBT<38.0] [26.3<TPSA(Tot)<52.32]	0.8333333333333334	[-0.716<Hy<-0.702] [0.0<nR06<0.0] [0.0<nArCHO<0.0]	0.8333333333333334	[62.9<H%<63.6] [1.0<nRCOOR<1.0] [342.285<SAtot<375.874] [2.0<nCs<8.0]	0.84375	[2.658<MLOGP<2.681]	0.8484848484848485	[1.0<nCsp2<1.0] [1.985<MLOGP<2.289] [7.0<nCsp3<9.0] [17.07<TPSA(Tot)<26.3]	0.8666666666666667	[7.0<nCs<7.0] [2.0<nO<3.0] [31.4<C%<37.3] [0.0<nCconj<1.0] [0.0<nCsp<0.0]	0.8666666666666667	[19.127<Sv<19.224] [0.0<nCIC<1.0] [2.033<MLOGP<3.23] [26.3<TPSA(Tot)<52.6] [0.0<nCp<4.0]	0.8709677419354839	[9.0<RBN<9.0] [1.0<nRCOOR<2.0] [-0.865<Hy<-0.807] [316.208<SAtot<435.263]	0.9032258064516129	[0.0<nR06<0.0] [1.953<MLOGP<2.083] [23.0<nAT<35.0] [1.0<Ui<2.322]	0.9032258064516129	[1.143<Mi<1.143] [0.0<nHDon<0.0] [1.438<MLOGP<2.681]	0.96875	[1.0<Ui<1.0] [-0.79<Hy<-0.672] [26.3<TPSA(Tot)<26.3] [241.734<SAtot<297.644] [4.0<RBN<7.0]	1.0
12	fruity	0.87	0.35	0.13	30	[7.0<nCs<7.0] [1.0<nRCOOR<1.0] [0.0<nR=Ct<0.0] [0.0<nR06<1.0] [0.0<nR#C-<0.0]	0.8333333333333334	[15.0<nSK<15.0] [2.601<MLOGP<3.23] [31.0<nBT<38.0] [26.3<TPSA(Tot)<52.32]	0.8333333333333334	[-0.716<Hy<-0.702] [0.0<nR06<0.0] [0.0<nArCHO<0.0]	0.8333333333333334	[62.9<H%<63.6] [1.0<nRCOOR<1.0] [342.285<SAtot<375.874] [2.0<nCs<8.0]	0.84375	[2.658<MLOGP<2.681]	0.8484848484848485	[1.0<nCsp2<1.0] [1.985<MLOGP<2.289] [1.0<Uc<1.0] [227.095<SAtot<285.539] [0.0<nHDon<0.0]	0.8666666666666667	[7.0<nCs<7.0] [2.0<nO<3.0] [31.4<C%<37.3] [0.0<nCconj<1.0] [0.0<nCsp<0.0]	0.8666666666666667	[19.127<Sv<19.224] [0.0<nCIC<1.0] [2.033<MLOGP<3.23] [26.3<TPSA(Tot)<52.6] [0.0<nCp<4.0]	0.8709677419354839	[9.0<RBN<9.0] [1.0<nRCOOR<2.0] [-0.865<Hy<-0.807] [316.208<SAtot<435.263]	0.9032258064516129	[0.0<nR06<0.0] [1.953<MLOGP<2.083] [23.0<nAT<35.0] [1.0<Ui<2.322]	0.9032258064516129	[1.143<Mi<1.143] [0.0<nHDon<0.0] [1.438<MLOGP<2.681]	0.96875	[1.0<Ui<1.0] [-0.79<Hy<-0.672] [26.3<TPSA(Tot)<26.3] [241.734<SAtot<297.644] [4.0<RBN<7.0]	1.0
5	gassy	0.7	0.6	0.3	10	[6.095<Se<17.418] [2.0<nCconj<3.0] [35.3<C%<50.0] [0.0<TPSA(Tot)<17.07] [0.0<RBN<2.0] [0.0<nCL<0.0]	0.281036439	[0.0<nHet<0.0] [0.0<nCrt<0.0] [2.255<MLOGP<3.876] [0.0<nCrs<0.0] [30.4<C%<54.5] [0.0<RBN<4.0] [0.0<nCq<0.0]	0.367048256	[2.0<nSK<10.0] [1.585<Uc<3.0] [1.0<nR=Cp<2.0] [0.0<nHDon<0.0] [8.634<Sv<13.161] [0.0<nCs<2.0] [1.0<nDB<2.0] [0.0<nCL<0.0]	0.367048256	[0.0<RBN<1.0] [0.0<TPSA(Tot)<12.53] [4.0<nC<12.0] [0.0<nR=Cs<1.0] [0.0<nArOR<0.0] [12.0<nBT<24.0] [0.0<N%<0.0] [30.8<C%<54.5]	0.36953324	[0.0<nHAcc<0.0] [5.0<nC<12.0] [27.8<C%<55.6] [0.0<N%<0.0] [127.484<SAtot<226.645] [0.0<nR=Cs<2.0] [0.0<nCL<0.0] [1.094<Mi<1.144]	0.413071312
5	gassy	0.7	0.6	0.3	10	[6.095<Se<17.418] [2.0<nCconj<3.0] [35.3<C%<50.0] [0.0<TPSA(Tot)<17.07] [0.0<RBN<2.0] [0.0<nCL<0.0]	0.281036439	[2.0<nSK<10.0] [1.585<Uc<3.0] [1.0<nR=Cp<2.0] [0.0<nHDon<0.0] [8.634<Sv<13.161] [0.0<nCs<2.0] [1.0<nDB<2.0] [0.0<nCL<0.0]	0.367048256	[0.0<RBN<1.0] [0.0<TPSA(Tot)<12.53] [4.0<nC<12.0] [0.0<nR=Cs<1.0] [0.0<nArOR<0.0] [12.0<nBT<24.0] [0.0<N%<0.0] [30.8<C%<54.5]	0.36953324	[0.0<TPSA(Tot)<0.0] [2.255<MLOGP<4.431] [0.0<nCrs<0.0] [0.0<Ui<2.807] [1.094<Mi<1.144] [-0.969<Hy<-0.848] [0.0<nCq<0.0] [0.0<RBN<4.0]	0.406599667	[0.0<nHAcc<0.0] [5.0<nC<12.0] [27.8<C%<55.6] [0.0<N%<0.0] [127.484<SAtot<226.645] [0.0<nR=Cs<2.0] [0.0<nCL<0.0] [1.094<Mi<1.144]	0.413071312
3	geranium	0.73	0.42	0.27	5	[0.8<ARR<0.857] [3.395<MLOGP<4.411] [0.0<nHDon<0.0] [0.0<nR=Cs<0.0] [2.0<nCb-<2.0]	0.250016285	[2.807<Ui<2.807] [0.0<nN<0.0] [-0.975<Hy<-0.886] [3.395<MLOGP<4.411] [218.845<SAtot<440.405] [0.0<nROR<0.0] [1.0<nCb-<2.0]	0.320018581	[270.998<SAtot<273.687] [0.0<nRCOOR<0.0] [0.0<nHDon<0.0] [0.0<nCrs<3.0] [0.0<nHet<1.0] [0.0<nArCHO<0.0]	0.333355046
3	geranium	0.73	0.42	0.27	5	[0.8<ARR<0.857] [3.395<MLOGP<4.411] [0.0<nHDon<0.0] [0.0<nR=Cs<0.0] [2.0<nCb-<2.0]	0.250016285	[2.807<Ui<2.807] [0.0<nN<0.0] [-0.975<Hy<-0.886] [3.395<MLOGP<4.411] [218.845<SAtot<440.405] [0.0<nROR<0.0] [1.0<nCb-<2.0]	0.320018581	[270.998<SAtot<273.687] [2.357<MLOGP<4.411] [0.0<nCar<12.0] [2.0<nCs<4.0]	0.333355046
3	geranium	0.73	0.42	0.27	5	[2.807<Ui<2.807] [0.0<nN<0.0] [-0.975<Hy<-0.886] [3.395<MLOGP<4.411] [218.845<SAtot<440.405] [0.0<nROR<0.0] [1.0<nCb-<2.0]	0.320018581	[10.0<nCbH<10.0] [218.845<SAtot<270.998] [-0.975<Hy<-0.897] [0.0<nCconj<1.0] [154.22<MW<182.28]	0.333355046	[270.998<SAtot<273.687] [0.0<nRCOOR<0.0] [0.0<nHDon<0.0] [0.0<nCrs<3.0] [0.0<nHet<1.0] [0.0<nArCHO<0.0]	0.333355046
3	geranium	0.73	0.42	0.27	5	[2.807<Ui<2.807] [0.0<nN<0.0] [-0.975<Hy<-0.886] [3.395<MLOGP<4.411] [218.845<SAtot<440.405] [0.0<nROR<0.0] [1.0<nCb-<2.0]	0.320018581	[270.998<SAtot<273.687] [2.357<MLOGP<4.411] [0.0<nCb-<2.0] [-0.975<Hy<-0.848] [0.0<nRCO<0.0]	0.333355046	[10.0<nCbH<10.0] [218.845<SAtot<270.998] [-0.975<Hy<-0.897] [0.0<nCconj<1.0] [154.22<MW<182.28]	0.333355046
3	geranium	0.73	0.42	0.27	5	[2.807<Ui<2.807] [0.0<nN<0.0] [-0.975<Hy<-0.886] [3.395<MLOGP<4.411] [218.845<SAtot<440.405] [0.0<nROR<0.0] [1.0<nCb-<2.0]	0.320018581	[10.0<nCbH<10.0] [218.845<SAtot<270.998] [-0.975<Hy<-0.897] [0.0<nCconj<1.0] [154.22<MW<182.28]	0.333355046	[270.998<SAtot<273.687] [2.357<MLOGP<4.411] [0.0<nCar<12.0] [2.0<nCs<4.0]	0.333355046
3	geranium	0.73	0.42	0.27	5	[2.807<Ui<2.807] [0.0<nN<0.0] [-0.975<Hy<-0.886] [3.395<MLOGP<4.411] [218.845<SAtot<440.405] [0.0<nROR<0.0] [1.0<nCb-<2.0]	0.320018581	[270.998<SAtot<273.687] [0.0<nRCOOR<0.0] [0.0<nHAcc<1.0] [0.0<nCconj<0.0] [2.0<nCsp3<8.0] [2.339<MLOGP<4.411]	0.333355046	[10.0<nCbH<10.0] [218.845<SAtot<270.998] [-0.975<Hy<-0.897] [0.0<nCconj<1.0] [154.22<MW<182.28]	0.333355046
3	geranium	0.73	0.42	0.27	5	[0.8<ARR<0.857] [3.395<MLOGP<4.411] [0.0<nHDon<0.0] [0.0<nR=Cs<0.0] [2.0<nCb-<2.0]	0.250016285	[2.807<Ui<2.807] [0.0<nN<0.0] [-0.975<Hy<-0.886] [3.395<MLOGP<4.411] [218.845<SAtot<440.405] [0.0<nROR<0.0] [1.0<nCb-<2.0]	0.320018581	[270.998<SAtot<273.687] [2.357<MLOGP<4.411] [0.0<nCb-<2.0] [-0.975<Hy<-0.848] [0.0<nRCO<0.0]	0.333355046
3	geranium	0.73	0.42	0.27	5	[0.8<ARR<0.857] [3.395<MLOGP<4.411] [0.0<nHDon<0.0] [0.0<nR=Cs<0.0] [2.0<nCb-<2.0]	0.250016285	[2.807<Ui<2.807] [0.0<nN<0.0] [-0.975<Hy<-0.886] [3.395<MLOGP<4.411] [218.845<SAtot<440.405] [0.0<nROR<0.0] [1.0<nCb-<2.0]	0.320018581	[270.998<SAtot<273.687] [0.0<nRCOOR<0.0] [0.0<nHAcc<1.0] [0.0<nCconj<0.0] [2.0<nCsp3<8.0] [2.339<MLOGP<4.411]	0.333355046
2	grape	0.77	0.59	0.23	5	[3.0<N%<3.7] [3.0<Uc<3.17] [-0.265<Hy<0.39]	0.363654497	[3.0<nHet<3.0] [2.0<nCb-<2.0] [45.0<H%<48.0] [213.361<SAtot<266.224] [1.0<nCconj<1.0] [0.0<nArOH<0.0] [0.0<nArNHR<0.0]	0.480015798
2	grape	0.77	0.59	0.23	5	[1.0<nN<1.0] [283.377<SAtot<334.086] [7.0<nBM<8.0] [-0.265<Hy<0.39]	0.363654497	[3.0<nHet<3.0] [2.0<nCb-<2.0] [45.0<H%<48.0] [213.361<SAtot<266.224] [1.0<nCconj<1.0] [0.0<nArOH<0.0] [0.0<nArNHR<0.0]	0.480015798
7	green	0.72	0.34	0.28	30	[30.607<Se<31.396] [1.0<Uc<3.7] [1.0<nCs<5.0]	0.7	[1.134<Mi<1.134] [279.248<SAtot<350.269] [1.0<Uc<2.0]	0.7	[1.0<nRCHO<1.0] [50.0<H%<58.8] [8.0<nH<20.0] [0.0<nR06<1.0]	0.7	[32.0<nBT<32.0] [-0.905<Hy<-0.822] [30.3<C%<43.8] [2.566<MLOGP<3.326]	0.7333333333333333	[1.0<nCsp<2.0] [-0.049<MLOGP<4.33]	0.7333333333333333	[6.0<RBN<6.0] [1.585<Uc<2.807] [0.0<nR=Cp<0.0] [5.0<nCsp3<8.0] [-0.905<Hy<-0.352]	0.8333333333333334	[2.0<nROR<2.0] [0.0<nOHp<0.0] [29.3<C%<40.7] [26.0<nBT<48.0] [2.0<nHAcc<3.0]	0.9
7	green	0.72	0.34	0.28	30	[30.607<Se<31.396] [1.0<Uc<3.7] [1.0<nCs<5.0]	0.7	[1.134<Mi<1.134] [279.248<SAtot<350.269] [1.0<Uc<2.0]	0.7	[1.0<nRCHO<1.0] [50.0<H%<58.8] [8.0<nH<20.0] [0.0<nR06<1.0]	0.7	[32.0<nBT<32.0] [-0.905<Hy<-0.822] [30.3<C%<43.8] [2.566<MLOGP<3.326]	0.7333333333333333	[1.0<nCsp<2.0] [102.715<SAtot<380.102]	0.7333333333333333	[6.0<RBN<6.0] [1.585<Uc<2.807] [0.0<nR=Cp<0.0] [5.0<nCsp3<8.0] [-0.905<Hy<-0.352]	0.8333333333333334	[2.0<nROR<2.0] [0.0<nOHp<0.0] [29.3<C%<40.7] [26.0<nBT<48.0] [2.0<nHAcc<3.0]	0.9
6	hay	0.67	0.73	0.33	5	[1.0<nArCO<1.0] [-0.164<Hy<0.647] [1.239<MLOGP<2.001]	0.222243313	[13.3<O%<13.6] [2.322<Ui<2.322] [1.191<MLOGP<1.75] [0.0<nR=Cp<0.0] [179.198<SAtot<300.766]	0.266685424	[0.556<ARR<0.6] [177.465<SAtot<205.275] [26.3<TPSA(Tot)<50.44] [-0.603<MLOGP<2.001] [11.1<O%<20.0] [0.0<nCs<0.0] [0.0<nPyridines<0.0] [1.0<RBN<2.0]	0.296324417	[2.0<nCb-<2.0] [179.249<SAtot<209.869] [2.322<Ui<2.585] [26.3<TPSA(Tot)<37.3]	0.400028137	[1.111<Mi<1.116] [2.0<nHAcc<2.0] [2.0<nCb-<4.0] [0.0<nR05<0.0] [0.0<nCconj<1.0] [1.49<MLOGP<3.719]	0.413825365	[0.0<RBN<0.0] [2.0<nO<2.0] [0.0<nR=Ct<1.0] [-0.807<Hy<-0.668] [26.3<TPSA(Tot)<30.21] [130.383<SAtot<214.985] [-0.145<MLOGP<2.265]	0.413825365
6	hay	0.67	0.73	0.33	5	[2.17<Ui<2.322] [1.0<nArCO<1.0] [44.4<H%<45.5]	0.222243313	[13.3<O%<13.6] [2.322<Ui<2.322] [1.191<MLOGP<1.75] [0.0<nR=Cp<0.0] [179.198<SAtot<300.766]	0.266685424	[0.556<ARR<0.6] [177.465<SAtot<205.275] [26.3<TPSA(Tot)<50.44] [-0.603<MLOGP<2.001] [11.1<O%<20.0] [0.0<nCs<0.0] [0.0<nPyridines<0.0] [1.0<RBN<2.0]	0.296324417	[2.0<nCb-<2.0] [179.249<SAtot<209.869] [2.322<Ui<2.585] [26.3<TPSA(Tot)<37.3]	0.400028137	[1.111<Mi<1.116] [2.0<nHAcc<2.0] [2.0<nCb-<4.0] [0.0<nR05<0.0] [0.0<nCconj<1.0] [1.49<MLOGP<3.719]	0.413825365	[0.0<RBN<0.0] [2.0<nO<2.0] [0.0<nR=Ct<1.0] [-0.807<Hy<-0.668] [26.3<TPSA(Tot)<30.21] [130.383<SAtot<214.985] [-0.145<MLOGP<2.265]	0.413825365
5	herbaceous	0.72	0.16	0.28	20	[3.0<nCconj<3.0] [0.429<ARR<0.462] [2.585<Ui<2.585] [0.0<nRCO<0.0]	0.7	[4.0<nCrs<4.0] [-0.865<Hy<-0.835]	0.7	[3.17<Uc<3.17] [3.0<nCconj<3.0] [2.86<MLOGP<3.733] [0.0<nCq<0.0]	0.7	[-0.874<Hy<-0.865] [42.0<nBT<44.0] [1.0<nCsp2<7.0] [1.0<nDB<3.0] [3.0<nCs<9.0]	0.8	[34.6<C%<34.9] [239.28<SAtot<435.263] [2.021<MLOGP<3.84] [-0.865<Hy<-0.257]	0.85
5	herbaceous	0.72	0.16	0.28	20	[3.0<nCconj<3.0] [0.429<ARR<0.462] [2.585<Ui<2.585] [0.0<nRCO<0.0]	0.7	[4.0<nCrs<4.0] [-0.865<Hy<-0.835]	0.7	[3.17<Uc<3.17] [3.0<nCconj<3.0] [2.86<MLOGP<3.733] [0.0<nCq<0.0]	0.7	[-0.874<Hy<-0.865] [42.0<nBT<44.0] [4.0<RBN<12.0] [26.3<TPSA(Tot)<26.3]	0.8	[34.6<C%<34.9] [239.28<SAtot<435.263] [2.021<MLOGP<3.84] [-0.865<Hy<-0.257]	0.85
4	honey	0.61	0.54	0.39	10	[18.0<nC<18.0] [5.0<nCbH<8.0]	0.212789544	[6.0<nAB<12.0] [1.0<nCb-<1.0] [2.322<Ui<2.807] [1.0<nRCOOR<1.0] [2.003<MLOGP<2.678] [23.956<Se<33.934] [0.0<nRCO<0.0] [0.0<nR=Ct<0.0]	0.381525481	[1.0<nRCOOR<1.0] [0.462<ARR<0.667] [5.9<O%<9.1] [3.0<RBN<7.0] [0.0<nR=Ct<0.0] [5.0<nCbH<10.0] [1.0<nCsp3<4.0] [40.7<C%<48.4]	0.391311321	[5.0<nCbH<8.0] [0.0<nCconj<0.0] [26.3<TPSA(Tot)<37.3] [2.003<MLOGP<4.58] [234.07<SAtot<453.82] [40.6<C%<46.2] [0.0<X%<4.2]	0.483384573
4	hyacinth	0.59	0.52	0.41	5	[5.0<O%<5.0] [213.672<SAtot<397.91] [0.333<ARR<0.6] [0.0<nArOH<0.0]	0.222281729	[0.0<TPSA(Tot)<9.23] [1.0<nCb-<1.0] [2.545<MLOGP<3.59] [0.0<nArOR<0.0] [1.0<nHet<1.0]	0.250050978	[0.632<ARR<0.667] [-0.848<Hy<-0.314] [0.0<nR05<0.0] [0.0<nPyridines<0.0] [0.0<N%<0.0] [0.0<nRCOOR<0.0] [0.0<nROR<0.0] [0.0<nArCHO<0.0]	0.32563473	[5.0<nCbH<5.0] [0.6<ARR<0.667] [16.0<nBT<22.0] [0.0<nOHs<0.0] [0.0<nN<0.0] [0.0<TPSA(Tot)<20.23] [-0.848<Hy<-0.213] [0.0<nOxiranes<0.0]	0.363691514
6	jasmin	0.62	0.83	0.38	5	[12.0<nC<13.0] [43.37<TPSA(Tot)<44.76]	0.176508402	[336.137<SAtot<337.327] [0.0<nR=Cs<0.0]	0.176508402	[7.0<nCsp2<8.0] [1.0<nCb-<1.0] [2.0<nCp<3.0] [50.0<H%<53.3] [4.0<nCsp3<5.0] [1.0<nCs<3.0] [1.0<nRCOOR<1.0]	0.256448174	[1.0<nCb-<1.0] [2.034<MLOGP<2.386] [2.0<nHet<3.0] [7.0<nCsp2<8.0] [1.0<nCp<2.0] [-0.807<Hy<-0.727] [0.0<nArCOOR<0.0] [0.0<nArOR<0.0]	0.270316833	[5.0<RBN<6.0] [1.0<nRCO<1.0] [291.434<SAtot<350.346] [10.0<nC<13.0] [0.0<nArCO<0.0]	0.333395167	[1.0<nR=Ct<1.0] [4.0<nCs<8.0] [2.0<nCconj<4.0] [0.0<nCt<0.0] [-0.912<Hy<-0.873]	0.368479911
6	jasmin	0.62	0.83	0.38	5	[12.0<nC<13.0] [43.37<TPSA(Tot)<44.76]	0.176508402	[336.137<SAtot<337.327] [0.0<nR=Cs<0.0]	0.176508402	[7.0<nCsp2<8.0] [1.0<nCb-<1.0] [2.0<nCp<3.0] [50.0<H%<53.3] [4.0<nCsp3<5.0] [1.0<nCs<3.0] [1.0<nRCOOR<1.0]	0.256448174	[9.4<O%<9.8] [2.083<MLOGP<2.586] [0.0<nArOR<0.0] [0.0<nROH<0.0] [1.0<nCp<3.0] [0.0<nArCOOR<0.0]	0.270316833	[5.0<RBN<6.0] [1.0<nRCO<1.0] [291.434<SAtot<350.346] [10.0<nC<13.0] [0.0<nArCO<0.0]	0.333395167	[1.0<nR=Ct<1.0] [4.0<nCs<8.0] [2.0<nCconj<4.0] [0.0<nCt<0.0] [-0.912<Hy<-0.873]	0.368479911
6	jasmin	0.62	0.83	0.38	5	[12.0<nC<13.0] [43.37<TPSA(Tot)<44.76]	0.176508402	[336.137<SAtot<337.327] [0.0<nR=Cs<0.0]	0.176508402	[7.0<nCsp2<8.0] [1.0<nCb-<1.0] [2.0<nCp<3.0] [50.0<H%<53.3] [4.0<nCsp3<5.0] [1.0<nCs<3.0] [1.0<nRCOOR<1.0]	0.256448174	[1.0<nCb-<1.0] [2.034<MLOGP<2.386] [0.0<nR=Cs<0.0] [0.0<nRCOOH<0.0] [1.0<nRCOOR<1.0] [0.0<nArOR<0.0] [1.0<nCp<2.0]	0.270316833	[5.0<RBN<6.0] [1.0<nRCO<1.0] [291.434<SAtot<350.346] [10.0<nC<13.0] [0.0<nArCO<0.0]	0.333395167	[1.0<nR=Ct<1.0] [4.0<nCs<8.0] [2.0<nCconj<4.0] [0.0<nCt<0.0] [-0.912<Hy<-0.873]	0.368479911
5	leafy	0.48	0.5	0.52	10	[5.4<O%<6.5] [1.585<Ui<2.0] [0.0<nR=Cs<0.0] [33.3<C%<38.9] [0.0<nCIC<1.0] [18.46<TPSA(Tot)<26.3] [0.0<nCb-<1.0] [1.0<nCp<3.0]	0.209177854	[335.107<SAtot<344.842] [1.0<nHet<2.0] [0.0<nCconj<0.0] [0.0<nCb-<1.0] [-0.905<Hy<-0.822] [0.0<nCrq<0.0] [2.0<nCs<8.0] [0.0<nCrs<2.0]	0.230973698	[5.0<RBN<13.0] [1.0<nROR<2.0] [6.0<nCsp3<13.0] [2.566<MLOGP<4.074] [1.13<Mi<1.143] [0.0<nOxolanes<0.0] [0.0<nCt<1.0] [0.0<nR=Cs<2.0]	0.235325086	[18.46<TPSA(Tot)<26.3] [2.0<nCsp<2.0]	0.235325086	[1.13<Mi<1.136] [0.0<nCIC<0.0] [9.23<TPSA(Tot)<38.8] [8.095<Se<40.258] [5.0<RBN<10.0] [0.0<nCt<0.0] [0.0<nRCHO<0.0] [0.0<nRCO<0.0]	0.308948638
5	leafy	0.48	0.5	0.52	10	[5.4<O%<6.5] [1.585<Ui<2.0] [0.0<nR=Cs<0.0] [33.3<C%<38.9] [0.0<nCIC<1.0] [18.46<TPSA(Tot)<26.3] [0.0<nCb-<1.0] [1.0<nCp<3.0]	0.209177854	[335.107<SAtot<344.842] [1.0<nHet<2.0] [0.0<nCconj<0.0] [0.0<nCb-<1.0] [-0.905<Hy<-0.822] [0.0<nCrq<0.0] [2.0<nCs<8.0] [0.0<nCrs<2.0]	0.230973698	[5.0<RBN<13.0] [1.0<nROR<2.0] [6.0<nCsp3<13.0] [2.566<MLOGP<4.074] [1.13<Mi<1.143] [0.0<nOxolanes<0.0] [0.0<nCt<1.0] [0.0<nR=Cs<2.0]	0.235325086	[1.0<nR#C-<2.0] [18.46<TPSA(Tot)<26.3]	0.235325086	[1.13<Mi<1.136] [0.0<nCIC<0.0] [9.23<TPSA(Tot)<38.8] [8.095<Se<40.258] [5.0<RBN<10.0] [0.0<nCt<0.0] [0.0<nRCHO<0.0] [0.0<nRCO<0.0]	0.308948638
5	leafy	0.48	0.5	0.52	10	[5.4<O%<6.5] [1.585<Ui<2.0] [0.0<nR=Cs<0.0] [33.3<C%<38.9] [0.0<nCIC<1.0] [18.46<TPSA(Tot)<26.3] [0.0<nCb-<1.0] [1.0<nCp<3.0]	0.209177854	[335.107<SAtot<344.842] [1.0<nHet<2.0] [0.0<nCconj<0.0] [0.0<nCb-<1.0] [-0.905<Hy<-0.822] [0.0<nCrq<0.0] [2.0<nCs<8.0] [0.0<nCrs<2.0]	0.230973698	[5.0<RBN<13.0] [1.0<nROR<2.0] [6.0<nCsp3<13.0] [2.566<MLOGP<4.074] [1.13<Mi<1.143] [0.0<nOxolanes<0.0] [0.0<nCt<1.0] [0.0<nR=Cs<2.0]	0.235325086	[2.0<nCsp<2.0] [1.585<Ui<2.0] [1.0<nHAcc<2.0]	0.235325086	[1.13<Mi<1.136] [0.0<nCIC<0.0] [9.23<TPSA(Tot)<38.8] [8.095<Se<40.258] [5.0<RBN<10.0] [0.0<nCt<0.0] [0.0<nRCHO<0.0] [0.0<nRCO<0.0]	0.308948638
5	leafy	0.48	0.5	0.52	10	[5.4<O%<6.5] [1.585<Ui<2.0] [0.0<nR=Cs<0.0] [33.3<C%<38.9] [0.0<nCIC<1.0] [18.46<TPSA(Tot)<26.3] [0.0<nCb-<1.0] [1.0<nCp<3.0]	0.209177854	[335.107<SAtot<344.842] [1.0<nHet<2.0] [0.0<nCconj<0.0] [0.0<nCb-<1.0] [-0.905<Hy<-0.822] [0.0<nCrq<0.0] [2.0<nCs<8.0] [0.0<nCrs<2.0]	0.230973698	[5.0<RBN<13.0] [1.0<nROR<2.0] [6.0<nCsp3<13.0] [2.566<MLOGP<4.074] [1.13<Mi<1.143] [0.0<nOxolanes<0.0] [0.0<nCt<1.0] [0.0<nR=Cs<2.0]	0.235325086	[1.0<nTB<1.0] [0.0<nRCN<0.0] [-0.846<Hy<0.323]	0.235325086	[1.13<Mi<1.136] [0.0<nCIC<0.0] [9.23<TPSA(Tot)<38.8] [8.095<Se<40.258] [5.0<RBN<10.0] [0.0<nCt<0.0] [0.0<nRCHO<0.0] [0.0<nRCO<0.0]	0.308948638
2	leathery	0.5	0.82	0.5	10	[29.46<TPSA(Tot)<30.21] [205.326<SAtot<258.684] [-0.807<Hy<-0.161] [0.0<nROH<0.0] [1.0<nCsp3<2.0] [0.0<nCbH<3.0]	0.380953291	[6.0<nCsp2<6.0] [1.0<nArOH<1.0] [16.0<nBT<28.0] [1.58<MLOGP<3.105] [1.117<Mi<1.126] [3.0<nCbH<4.0] [0.0<nCt<0.0]	0.571429937
2	leathery	0.5	0.82	0.5	10	[29.46<TPSA(Tot)<30.21] [205.326<SAtot<258.684] [-0.807<Hy<-0.161] [0.0<nROH<0.0] [1.0<nCsp3<2.0] [0.0<nCbH<3.0]	0.380953291	[1.0<nArOH<1.0] [0.0<nCconj<0.0] [0.0<nCt<0.0] [-0.325<Hy<-0.158] [20.23<TPSA(Tot)<29.46] [2.0<nCb-<3.0] [174.997<SAtot<289.351] [1.117<Mi<1.126]	0.608694324
4	lillac	0.63	0.75	0.37	5	[0.0<nDB<0.0] [26.02<TPSA(Tot)<27.69] [0.0<Ui<2.0] [1.195<MLOGP<2.075]	0.285726666	[1.0<nOHt<1.0] [2.357<MLOGP<2.545] [0.0<nR=Cp<0.0] [1.0<RBN<2.0]	0.285726666	[213.672<SAtot<217.006] [4.0<nCbH<5.0] [0.0<nArOH<0.0] [1.312<MLOGP<2.421]	0.285726666	[6.0<nBM<6.0] [-0.257<Hy<-0.161] [1.0<nROH<1.0] [208.015<SAtot<231.557]	0.363650037
4	lillac	0.63	0.75	0.37	5	[1.0<nOHt<1.0] [2.357<MLOGP<2.545] [0.0<nR=Cp<0.0] [1.0<RBN<2.0]	0.285726666	[0.0<nDB<0.0] [26.02<TPSA(Tot)<27.69] [175.052<SAtot<342.238] [0.0<nCp<2.0]	0.285726666	[213.672<SAtot<217.006] [4.0<nCbH<5.0] [0.0<nArOH<0.0] [1.312<MLOGP<2.421]	0.285726666	[6.0<nBM<6.0] [-0.257<Hy<-0.161] [1.0<nROH<1.0] [208.015<SAtot<231.557]	0.363650037
5	lilly	0.61	0.56	0.39	5	[1.0<nRCHO<1.0] [1.0<Ui<1.0] [1.869<MLOGP<2.446]	0.20002713	[3.0<Ui<3.17] [1.0<nCp<5.0] [3.8<O%<10.3] [3.77<MLOGP<4.756]	0.20002713	[2.014<MLOGP<2.041] [26.3<TPSA(Tot)<52.6] [0.0<nRCO<0.0] [11.537<Sv<18.547]	0.20002713	[1.0<nOHt<1.0] [0.0<nCrt<0.0] [1.0<Uc<2.807] [15.929<Sv<22.563] [164.27<MW<222.41] [2.0<nCs<4.0] [57.1<H%<62.5]	0.20002713	[1.116<Mi<1.119] [0.0<nCconj<0.0] [1.0<nCp<2.0] [198.955<SAtot<225.032] [2.034<MLOGP<2.778] [-0.79<Hy<-0.768]	0.26670284
5	lilly	0.61	0.56	0.39	5	[3.0<Ui<3.17] [1.0<nCp<5.0] [1.0<nCb-<4.0] [2.0<nCsp3<8.0] [316.392<SAtot<523.831]	0.20002713	[1.0<nRCHO<1.0] [1.0<Ui<1.0] [1.869<MLOGP<2.446]	0.20002713	[2.014<MLOGP<2.041] [26.3<TPSA(Tot)<52.6] [0.0<nRCO<0.0] [11.537<Sv<18.547]	0.20002713	[1.0<nOHt<1.0] [0.0<nCrt<0.0] [1.0<Uc<2.807] [15.929<Sv<22.563] [164.27<MW<222.41] [2.0<nCs<4.0] [57.1<H%<62.5]	0.20002713	[1.116<Mi<1.119] [0.0<nCconj<0.0] [1.0<nCp<2.0] [198.955<SAtot<225.032] [2.034<MLOGP<2.778] [-0.79<Hy<-0.768]	0.26670284
5	lilly	0.61	0.56	0.39	5	[1.0<nRCHO<1.0] [1.0<Ui<1.0] [1.869<MLOGP<2.446]	0.20002713	[2.014<MLOGP<2.041] [26.3<TPSA(Tot)<52.6] [0.0<nRCO<0.0] [11.537<Sv<18.547]	0.20002713	[1.0<nOHt<1.0] [0.0<nCrt<0.0] [1.0<Uc<2.807] [15.929<Sv<22.563] [164.27<MW<222.41] [2.0<nCs<4.0] [57.1<H%<62.5]	0.20002713	[13.0<nCsp2<14.0] [-0.891<Hy<-0.864] [0.0<nArOR<0.0] [3.77<MLOGP<4.756]	0.20002713	[1.116<Mi<1.119] [0.545<ARR<0.6] [5.3<O%<11.1] [9.23<TPSA(Tot)<26.3] [0.0<nHDon<0.0] [0.0<nRCHO<0.0] [1.0<nCp<2.0] [0.0<nCconj<0.0]	0.26670284
5	lilly	0.61	0.56	0.39	5	[1.0<nRCHO<1.0] [1.0<Ui<1.0] [1.869<MLOGP<2.446]	0.20002713	[3.0<Ui<3.17] [1.0<nCp<5.0] [3.8<O%<10.3] [3.77<MLOGP<4.756]	0.20002713	[2.014<MLOGP<2.041] [26.3<TPSA(Tot)<52.6] [0.0<nRCO<0.0] [11.537<Sv<18.547]	0.20002713	[1.0<nOHt<1.0] [0.0<nCrt<0.0] [1.0<Uc<2.807] [15.929<Sv<22.563] [164.27<MW<222.41] [2.0<nCs<4.0] [57.1<H%<62.5]	0.20002713	[1.116<Mi<1.119] [0.545<ARR<0.6] [5.3<O%<11.1] [9.23<TPSA(Tot)<26.3] [0.0<nHDon<0.0] [0.0<nRCHO<0.0] [1.0<nCp<2.0] [0.0<nCconj<0.0]	0.26670284
5	lilly	0.61	0.56	0.39	5	[3.0<Ui<3.17] [1.0<nCp<5.0] [1.0<nCb-<4.0] [2.0<nCsp3<8.0] [316.392<SAtot<523.831]	0.20002713	[1.0<nRCHO<1.0] [1.0<Ui<1.0] [1.869<MLOGP<2.446]	0.20002713	[2.014<MLOGP<2.041] [26.3<TPSA(Tot)<52.6] [0.0<nRCO<0.0] [11.537<Sv<18.547]	0.20002713	[1.0<nOHt<1.0] [0.0<nCrt<0.0] [1.0<Uc<2.807] [15.929<Sv<22.563] [164.27<MW<222.41] [2.0<nCs<4.0] [57.1<H%<62.5]	0.20002713	[1.116<Mi<1.119] [0.545<ARR<0.6] [5.3<O%<11.1] [9.23<TPSA(Tot)<26.3] [0.0<nHDon<0.0] [0.0<nRCHO<0.0] [1.0<nCp<2.0] [0.0<nCconj<0.0]	0.26670284
5	lilly	0.61	0.56	0.39	5	[1.0<nRCHO<1.0] [1.0<Ui<1.0] [1.869<MLOGP<2.446]	0.20002713	[2.014<MLOGP<2.041] [26.3<TPSA(Tot)<52.6] [0.0<nRCO<0.0] [11.537<Sv<18.547]	0.20002713	[1.0<nOHt<1.0] [0.0<nCrt<0.0] [1.0<Uc<2.807] [15.929<Sv<22.563] [164.27<MW<222.41] [2.0<nCs<4.0] [57.1<H%<62.5]	0.20002713	[13.0<nCsp2<14.0] [26.3<TPSA(Tot)<38.66] [3.8<O%<6.5] [3.77<MLOGP<4.756]	0.20002713	[1.116<Mi<1.119] [0.0<nCconj<0.0] [1.0<nCp<2.0] [198.955<SAtot<225.032] [2.034<MLOGP<2.778] [-0.79<Hy<-0.768]	0.26670284
5	lilly	0.61	0.56	0.39	5	[1.0<nRCHO<1.0] [1.0<Ui<1.0] [1.869<MLOGP<2.446]	0.20002713	[2.014<MLOGP<2.041] [26.3<TPSA(Tot)<52.6] [0.0<nRCO<0.0] [11.537<Sv<18.547]	0.20002713	[1.0<nOHt<1.0] [0.0<nCrt<0.0] [1.0<Uc<2.807] [15.929<Sv<22.563] [164.27<MW<222.41] [2.0<nCs<4.0] [57.1<H%<62.5]	0.20002713	[13.0<nCsp2<14.0] [26.3<TPSA(Tot)<38.66] [3.8<O%<6.5] [3.77<MLOGP<4.756]	0.20002713	[1.116<Mi<1.119] [0.545<ARR<0.6] [5.3<O%<11.1] [9.23<TPSA(Tot)<26.3] [0.0<nHDon<0.0] [0.0<nRCHO<0.0] [1.0<nCp<2.0] [0.0<nCconj<0.0]	0.26670284
5	lilly	0.61	0.56	0.39	5	[1.0<nRCHO<1.0] [1.0<Ui<1.0] [1.869<MLOGP<2.446]	0.20002713	[2.014<MLOGP<2.041] [26.3<TPSA(Tot)<52.6] [0.0<nRCO<0.0] [11.537<Sv<18.547]	0.20002713	[1.0<nOHt<1.0] [0.0<nCrt<0.0] [1.0<Uc<2.807] [15.929<Sv<22.563] [164.27<MW<222.41] [2.0<nCs<4.0] [57.1<H%<62.5]	0.20002713	[13.0<nCsp2<14.0] [-0.891<Hy<-0.864] [0.0<nArOR<0.0] [3.77<MLOGP<4.756]	0.20002713	[1.116<Mi<1.119] [0.0<nCconj<0.0] [1.0<nCp<2.0] [198.955<SAtot<225.032] [2.034<MLOGP<2.778] [-0.79<Hy<-0.768]	0.26670284
4	medicinal	0.6	0.61	0.4	5	[108.1<MW<108.2]	0.130537686	[3.0<nCb-<4.0] [-0.294<Hy<1.378] [37.0<C%<42.1] [1.012<MLOGP<3.373] [1.0<nArOH<3.0] [19.516<Se<27.938] [0.0<nCs<1.0]	0.412823821	[0.0<RBN<1.0] [1.0<nArOH<2.0] [0.0<nArCO<0.0] [4.0<O%<20.0] [174.997<SAtot<278.385] [6.0<nCsp2<7.0] [1.117<Mi<1.13] [0.0<X%<4.0]	0.42877195	[1.0<nHDon<1.0] [2.0<nCb-<4.0] [0.0<nCconj<0.0] [1.0<nArOH<1.0] [0.0<nRCHO<0.0] [0.0<nCs<1.0] [0.0<X%<4.0]	0.51527734
4	medicinal	0.6	0.61	0.4	5	[3.0<nCb-<4.0] [-0.294<Hy<1.378] [37.0<C%<42.1] [1.012<MLOGP<3.373] [1.0<nArOH<3.0] [19.516<Se<27.938] [0.0<nCs<1.0]	0.412823821	[0.0<RBN<1.0] [1.0<nArOH<2.0] [0.0<nArCO<0.0] [4.0<O%<20.0] [174.997<SAtot<278.385] [6.0<nCsp2<7.0] [1.117<Mi<1.13] [0.0<X%<4.0]	0.42877195	[2.807<Uc<2.807] [3.0<nCbH<4.0] [0.0<nROR<0.0] [1.0<nO<3.0] [0.0<X%<0.0] [20.23<TPSA(Tot)<38.69] [0.0<nOHt<0.0] [0.0<nOHp<0.0]	0.4445795	[6.0<nCar<6.0] [1.0<nArOH<3.0] [8.0<nSK<12.0] [0.0<nCconj<0.0] [1.012<MLOGP<3.373] [1.0<nHDon<1.0] [0.0<nCs<1.0] [0.0<nCp<3.0]	0.508090857
4	medicinal	0.6	0.61	0.4	5	[3.0<nCb-<4.0] [-0.294<Hy<1.378] [37.0<C%<42.1] [1.012<MLOGP<3.373] [1.0<nArOH<3.0] [19.516<Se<27.938] [0.0<nCs<1.0]	0.412823821	[0.0<RBN<1.0] [1.0<nArOH<2.0] [0.0<nArCO<0.0] [4.0<O%<20.0] [174.997<SAtot<278.385] [6.0<nCsp2<7.0] [1.117<Mi<1.13] [0.0<X%<4.0]	0.42877195	[2.0<Ui<2.0] [1.0<nHDon<1.0] [2.0<nCbH<4.0] [0.0<nN<0.0] [0.0<nOHp<0.0] [0.0<nOHt<0.0] [0.0<X%<4.0]	0.461660082	[1.0<nHDon<1.0] [2.0<nCb-<4.0] [0.0<nCconj<0.0] [1.0<nArOH<1.0] [0.0<nRCHO<0.0] [0.0<nCs<1.0] [0.0<X%<4.0]	0.51527734
4	medicinal	0.6	0.61	0.4	5	[3.0<nCb-<4.0] [-0.294<Hy<1.378] [37.0<C%<42.1] [1.012<MLOGP<3.373] [1.0<nArOH<3.0] [19.516<Se<27.938] [0.0<nCs<1.0]	0.412823821	[0.0<RBN<1.0] [1.0<nArOH<2.0] [0.0<nCsp3<4.0] [0.5<ARR<0.75] [40.0<C%<43.8] [15.851<Se<24.836] [0.0<nCq<0.0] [0.0<nArCO<0.0]	0.42877195	[2.807<Uc<2.807] [3.0<nCbH<4.0] [0.0<nROR<0.0] [1.0<nO<3.0] [0.0<X%<0.0] [20.23<TPSA(Tot)<38.69] [0.0<nOHt<0.0] [0.0<nOHp<0.0]	0.4445795	[6.0<nCar<6.0] [1.0<nArOH<3.0] [8.0<nSK<12.0] [0.0<nCconj<0.0] [1.012<MLOGP<3.373] [1.0<nHDon<1.0] [0.0<nCs<1.0] [0.0<nCp<3.0]	0.508090857
4	medicinal	0.6	0.61	0.4	5	[3.0<nCb-<4.0] [-0.294<Hy<1.378] [37.0<C%<42.1] [1.012<MLOGP<3.373] [1.0<nArOH<3.0] [19.516<Se<27.938] [0.0<nCs<1.0]	0.412823821	[0.0<RBN<1.0] [1.0<nArOH<2.0] [0.0<nArCO<0.0] [4.0<O%<20.0] [174.997<SAtot<278.385] [6.0<nCsp2<7.0] [1.117<Mi<1.13] [0.0<X%<4.0]	0.42877195	[2.807<Uc<2.807] [3.0<nCbH<4.0] [0.0<nROR<0.0] [1.0<nO<3.0] [0.0<X%<0.0] [20.23<TPSA(Tot)<38.69] [0.0<nOHt<0.0] [0.0<nOHp<0.0]	0.4445795	[1.0<nHDon<1.0] [2.0<nCb-<4.0] [0.0<nCconj<0.0] [1.0<nArOH<1.0] [0.0<nRCHO<0.0] [0.0<nCs<1.0] [0.0<X%<4.0]	0.51527734
4	medicinal	0.6	0.61	0.4	10	[3.0<nCb-<4.0] [-0.294<Hy<1.378] [37.0<C%<42.1] [1.012<MLOGP<3.373] [0.0<nArNHR<0.0] [19.516<Se<27.938] [0.0<nCs<1.0]	0.412823821	[0.0<RBN<1.0] [1.0<nArOH<2.0] [0.0<nArCO<0.0] [4.0<O%<20.0] [174.997<SAtot<278.385] [0.0<nR=Cs<0.0] [1.117<Mi<1.13] [0.0<nCq<0.0]	0.42877195	[2.807<Uc<2.807] [3.0<nCbH<4.0] [0.0<nROR<0.0] [1.0<nO<3.0] [0.0<X%<0.0] [20.23<TPSA(Tot)<38.69] [0.0<nOHt<0.0] [0.0<nOHp<0.0]	0.4445795	[6.0<nAB<6.0] [1.0<nArOH<3.0] [8.0<nSK<12.0] [0.0<nCconj<0.0] [1.012<MLOGP<3.373] [0.0<nCs<1.0] [1.0<nHDon<1.0] [0.0<nCp<3.0]	0.508090857
4	medicinal	0.6	0.61	0.4	10	[3.0<nCb-<4.0] [-0.294<Hy<1.378] [37.0<C%<42.1] [1.012<MLOGP<3.373] [0.0<nArNHR<0.0] [19.516<Se<27.938] [0.0<nCs<1.0]	0.412823821	[0.0<RBN<1.0] [1.0<nArOH<2.0] [0.0<nCsp3<4.0] [0.5<ARR<0.75] [40.0<C%<43.8] [15.851<Se<24.836] [0.0<nCq<0.0] [0.0<nArCO<0.0]	0.42877195	[2.807<Uc<2.807] [3.0<nCbH<4.0] [0.0<nROR<0.0] [1.0<nO<3.0] [0.0<X%<0.0] [20.23<TPSA(Tot)<38.69] [0.0<nOHt<0.0] [0.0<nOHp<0.0]	0.4445795	[6.0<nAB<6.0] [1.0<nArOH<3.0] [8.0<nSK<12.0] [0.0<nCconj<0.0] [1.012<MLOGP<3.373] [0.0<nCs<1.0] [1.0<nHDon<1.0] [0.0<nCp<3.0]	0.508090857
2	metallic	1	0.36	0	5	[12.0<nCar<13.0] [2.0<nCb-<2.0] [0.0<nR=Cs<0.0] [-0.975<Hy<-0.897] [154.22<MW<182.28]	0.370405521	[0.0<nCsp3<0.0] [0.75<ARR<0.941] [-0.969<Hy<-0.846] [2.585<Ui<3.17]	0.428608343
2	metallic	1	0.36	0	5	[12.0<nCar<13.0] [2.0<nCb-<2.0] [0.0<nR=Cs<0.0] [-0.975<Hy<-0.897] [154.22<MW<182.28]	0.370405521	[1.087<Mi<1.1] [0.75<ARR<0.941] [161.545<SAtot<264.239] [-0.972<Hy<-0.846] [0.0<nCp<0.0]	0.482796259
2	metallic	1	0.36	0	5	[12.0<nCar<13.0] [2.0<nCb-<2.0] [0.0<nR=Cs<0.0] [-0.975<Hy<-0.897] [154.22<MW<182.28]	0.370405521	[0.0<nCsp3<0.0] [0.75<ARR<0.941] [37.5<H%<45.5] [0.0<nHDon<0.0] [2.851<MLOGP<3.876]	0.428608343
5	mimosa	0.47	0.78	0.53	5	[31.051<Se<31.051] [2.391<MLOGP<2.659] [318.377<SAtot<322.134]	0.285717639	[205.275<SAtot<208.015] [4.0<nCbH<5.0]	0.285717639	[12.0<nC<12.0] [34.14<TPSA(Tot)<36.92] [1.0<nCb-<2.0] [292.348<SAtot<322.134] [0.0<nR=Cs<0.0]	0.400003286	[0.4<ARR<0.4] [3.0<nHAcc<3.0] [7.0<nBM<7.0] [0.0<nHDon<0.0] [1.0<nCp<2.0] [2.0<nCb-<3.0]	0.428576459	[1.0<nCconj<1.0] [2.659<MLOGP<2.835] [235.993<SAtot<322.134] [2.0<nCb-<3.0] [0.0<nArCHO<0.0]	0.428576459
5	mimosa	0.47	0.78	0.53	5	[51.6<H%<51.6] [5.0<nCsp3<5.0] [318.377<SAtot<322.134]	0.285717639	[205.275<SAtot<208.015] [4.0<nCbH<5.0]	0.285717639	[12.0<nC<12.0] [34.14<TPSA(Tot)<36.92] [1.0<nCb-<2.0] [292.348<SAtot<322.134] [0.0<nR=Cs<0.0]	0.400003286	[0.4<ARR<0.4] [35.53<TPSA(Tot)<35.53] [2.322<Ui<2.322] [256.177<SAtot<322.134] [2.0<nCb-<3.0]	0.428576459	[1.0<nCconj<1.0] [2.659<MLOGP<2.835] [235.993<SAtot<322.134] [2.0<nCb-<3.0] [0.0<nArCHO<0.0]	0.428576459
5	mimosa	0.47	0.78	0.53	5	[31.051<Se<31.051] [2.391<MLOGP<2.659] [318.377<SAtot<322.134]	0.285717639	[205.275<SAtot<208.015] [4.0<nCbH<5.0]	0.285717639	[12.0<nC<12.0] [34.14<TPSA(Tot)<36.92] [1.0<nCb-<2.0] [292.348<SAtot<322.134] [0.0<nR=Cs<0.0]	0.400003286	[0.4<ARR<0.4] [3.0<nHAcc<3.0] [1.0<nArOR<2.0] [256.177<SAtot<322.134] [3.0<Uc<3.0] [2.0<nCb-<3.0]	0.428576459	[1.0<nCconj<1.0] [2.659<MLOGP<2.835] [235.993<SAtot<322.134] [2.0<nCb-<3.0] [0.0<nArCHO<0.0]	0.428576459
5	mimosa	0.47	0.78	0.53	5	[51.6<H%<51.6] [5.0<nCsp3<5.0] [318.377<SAtot<322.134]	0.285717639	[205.275<SAtot<208.015] [4.0<nCbH<5.0]	0.285717639	[12.0<nC<12.0] [34.14<TPSA(Tot)<36.92] [1.0<nCb-<2.0] [292.348<SAtot<322.134] [0.0<nR=Cs<0.0]	0.400003286	[0.4<ARR<0.4] [3.0<nHAcc<3.0] [1.0<nArOR<2.0] [256.177<SAtot<322.134] [3.0<Uc<3.0] [2.0<nCb-<3.0]	0.428576459	[1.0<nCconj<1.0] [2.659<MLOGP<2.835] [235.993<SAtot<322.134] [2.0<nCb-<3.0] [0.0<nArCHO<0.0]	0.428576459
5	mimosa	0.47	0.78	0.53	5	[51.6<H%<51.6] [5.0<nCsp3<5.0] [318.377<SAtot<322.134]	0.285717639	[205.275<SAtot<208.015] [4.0<nCbH<5.0]	0.285717639	[12.0<nC<12.0] [34.14<TPSA(Tot)<36.92] [1.0<nCb-<2.0] [292.348<SAtot<322.134] [0.0<nR=Cs<0.0]	0.400003286	[0.4<ARR<0.4] [3.0<nHAcc<3.0] [7.0<nBM<7.0] [0.0<nHDon<0.0] [1.0<nCp<2.0] [2.0<nCb-<3.0]	0.428576459	[1.0<nCconj<1.0] [2.659<MLOGP<2.835] [235.993<SAtot<322.134] [2.0<nCb-<3.0] [0.0<nArCHO<0.0]	0.428576459
5	mimosa	0.47	0.78	0.53	5	[31.051<Se<31.051] [2.391<MLOGP<2.659] [318.377<SAtot<322.134]	0.285717639	[205.275<SAtot<208.015] [4.0<nCbH<5.0]	0.285717639	[12.0<nC<12.0] [34.14<TPSA(Tot)<36.92] [1.0<nCb-<2.0] [292.348<SAtot<322.134] [0.0<nR=Cs<0.0]	0.400003286	[0.4<ARR<0.4] [35.53<TPSA(Tot)<35.53] [2.322<Ui<2.322] [256.177<SAtot<322.134] [2.0<nCb-<3.0]	0.428576459	[1.0<nCconj<1.0] [2.659<MLOGP<2.835] [235.993<SAtot<322.134] [2.0<nCb-<3.0] [0.0<nArCHO<0.0]	0.428576459
4	minty	0.62	0.62	0.38	5	[12.89<TPSA(Tot)<17.07] [34.5<C%<41.2] [-0.877<Hy<-0.828] [1.199<MLOGP<2.642] [0.0<nRCHO<0.0] [1.0<nR06<2.0] [0.0<nCs<4.0] [0.0<RBN<2.0]	0.426197216	[0.0<RBN<1.0] [236.746<SAtot<288.511] [17.07<TPSA(Tot)<37.3] [1.0<nCsp2<6.0] [1.0<Uc<2.0] [0.0<nCrt<2.0] [0.0<nOHt<0.0] [0.0<nRCHO<0.0]	0.430450231	[0.0<RBN<1.0] [1.0<nRCO<1.0] [53.3<H%<63.6] [96.14<MW<180.32] [0.0<nCrt<2.0]	0.459180457	[2.0<nCrs<4.0] [13.14<TPSA(Tot)<26.3] [3.4<O%<6.3] [0.0<nCrq<1.0] [0.0<nCb-<0.0] [1.403<MLOGP<3.133] [1.0<nR06<1.0] [0.0<nOHt<0.0]	0.527573771
4	minty	0.62	0.62	0.38	10	[12.89<TPSA(Tot)<17.07] [34.5<C%<41.2] [-0.877<Hy<-0.828] [1.199<MLOGP<2.642] [0.0<nRCHO<0.0] [1.0<nR06<2.0] [0.0<nCs<4.0] [0.0<nCrt<2.0]	0.426197216	[0.0<RBN<1.0] [236.746<SAtot<288.511] [17.07<TPSA(Tot)<37.3] [1.0<nCsp2<6.0] [1.0<Uc<2.0] [0.0<nCrt<2.0] [0.0<nRCHO<0.0] [0.0<nOHt<0.0]	0.430450231	[0.0<RBN<1.0] [1.0<nRCO<1.0] [53.3<H%<63.6] [96.14<MW<180.32] [0.0<nCrt<2.0]	0.459180457	[2.0<nCrs<4.0] [13.14<TPSA(Tot)<26.3] [3.4<O%<6.3] [0.0<nCrq<1.0] [0.0<nCb-<0.0] [1.403<MLOGP<3.133] [1.0<nR06<1.0] [0.0<nOHt<0.0]	0.527573771
4	minty	0.62	0.62	0.38	20	[12.89<TPSA(Tot)<17.07] [34.5<C%<41.2] [-0.877<Hy<-0.828] [1.199<MLOGP<2.642] [0.0<nRCHO<0.0] [1.0<nR06<2.0] [0.0<nCs<4.0] [0.0<RBN<2.0]	0.426197216	[0.0<RBN<1.0] [236.746<SAtot<288.511] [17.07<TPSA(Tot)<37.3] [1.0<nCsp2<6.0] [5.0<nCsp3<11.0] [0.0<nCrt<2.0] [0.0<nRCHO<0.0] [0.0<nOHt<0.0]	0.430450231	[0.0<RBN<1.0] [1.0<nRCO<1.0] [53.3<H%<63.6] [96.14<MW<180.32] [0.0<nCrt<2.0]	0.459180457	[2.0<nCrs<4.0] [13.14<TPSA(Tot)<26.3] [3.4<O%<6.3] [0.0<nCrq<1.0] [0.0<nCb-<0.0] [1.403<MLOGP<3.133] [1.0<nR06<1.0] [0.0<nOHt<0.0]	0.527573771
3	mossy	0.53	0.73	0.47	5	[2.0<nCq<2.0] [3.397<MLOGP<3.866] [0.0<nRCO<0.0] [38.931<Se<40.814]	0.250004704	[15.0<nH<15.0] [0.0<nO<0.0]	0.375007056	[16.0<nSK<16.0] [2.585<Ui<2.807] [1.0<nO<2.0] [0.0<nR=Cs<2.0] [312.19<SAtot<345.756]	0.375007056
3	mossy	0.53	0.73	0.47	5	[2.0<nCq<2.0] [3.397<MLOGP<3.866] [0.0<nRCO<0.0] [38.931<Se<40.814]	0.250004704	[15.0<nH<15.0] [6.0<nCar<9.0] [51.7<H%<57.7] [2.813<MLOGP<3.213]	0.375007056	[16.0<nSK<16.0] [2.585<Ui<2.807] [1.0<nO<2.0] [0.0<nR=Cs<2.0] [312.19<SAtot<345.756]	0.375007056
3	mossy	0.53	0.73	0.47	5	[2.0<nCq<2.0] [3.397<MLOGP<3.866] [0.0<nRCO<0.0] [38.931<Se<40.814]	0.250004704	[15.0<nH<15.0] [6.0<nCar<9.0] [0.0<nHDon<1.0] [-0.905<Hy<-0.294]	0.375007056	[16.0<nSK<16.0] [3.17<Uc<3.7] [3.408<MLOGP<3.651] [0.0<nCconj<2.0]	0.375007056
3	mossy	0.53	0.73	0.47	5	[2.0<nCq<2.0] [3.397<MLOGP<3.866] [0.0<nRCO<0.0] [38.931<Se<40.814]	0.250004704	[16.0<nSK<16.0] [2.585<Ui<2.807] [0.0<nCt<0.0] [50.0<H%<52.9] [14.0<nC<15.0]	0.375007056	[15.0<nH<15.0] [6.0<nCar<9.0] [51.7<H%<57.7] [2.813<MLOGP<3.213]	0.375007056
3	mossy	0.53	0.73	0.47	5	[2.0<nCq<2.0] [3.397<MLOGP<3.866] [0.0<nRCO<0.0] [38.931<Se<40.814]	0.250004704	[15.0<nH<15.0] [6.0<nCar<9.0] [0.0<nHDon<1.0] [-0.905<Hy<-0.294]	0.375007056	[16.0<nSK<16.0] [2.585<Ui<2.807] [1.0<nO<2.0] [0.0<nR=Cs<2.0] [312.19<SAtot<345.756]	0.375007056
3	mossy	0.53	0.73	0.47	5	[2.0<nCq<2.0] [3.397<MLOGP<3.866] [0.0<nRCO<0.0] [38.931<Se<40.814]	0.250004704	[16.0<nSK<16.0] [2.585<Ui<2.807] [0.0<nCt<0.0] [50.0<H%<52.9] [14.0<nC<15.0]	0.375007056	[15.0<nH<15.0] [6.0<nCar<9.0] [0.0<nHDon<1.0] [-0.905<Hy<-0.294]	0.375007056
3	mossy	0.53	0.73	0.47	5	[2.0<nCq<2.0] [3.397<MLOGP<3.866] [0.0<nRCO<0.0] [38.931<Se<40.814]	0.250004704	[16.0<nSK<16.0] [3.17<Uc<3.7] [9.23<TPSA(Tot)<26.3] [312.19<SAtot<345.756]	0.375007056	[15.0<nH<15.0] [6.0<nCar<9.0] [0.0<nHDon<1.0] [-0.905<Hy<-0.294]	0.375007056
3	mossy	0.53	0.73	0.47	5	[2.0<nCq<2.0] [3.397<MLOGP<3.866] [0.0<nRCO<0.0] [38.931<Se<40.814]	0.250004704	[15.0<nH<15.0] [6.0<nCar<9.0] [51.7<H%<57.7] [2.813<MLOGP<3.213]	0.375007056	[16.0<nSK<16.0] [3.17<Uc<3.7] [3.408<MLOGP<3.651] [0.0<nCconj<2.0]	0.375007056
3	mossy	0.53	0.73	0.47	5	[2.0<nCq<2.0] [3.397<MLOGP<3.866] [0.0<nRCO<0.0] [38.931<Se<40.814]	0.250004704	[15.0<nH<15.0] [0.0<nO<0.0]	0.375007056	[16.0<nSK<16.0] [2.585<Ui<2.807] [0.0<nCt<0.0] [50.0<H%<52.9] [14.0<nC<15.0]	0.375007056
3	mossy	0.53	0.73	0.47	5	[2.0<nCq<2.0] [3.397<MLOGP<3.866] [0.0<nRCO<0.0] [38.931<Se<40.814]	0.250004704	[15.0<nH<15.0] [0.0<nO<0.0]	0.375007056	[16.0<nSK<16.0] [3.17<Uc<3.7] [3.408<MLOGP<3.651] [0.0<nCconj<2.0]	0.375007056
3	mossy	0.53	0.73	0.47	5	[2.0<nCq<2.0] [3.397<MLOGP<3.866] [0.0<nRCO<0.0] [38.931<Se<40.814]	0.250004704	[16.0<nSK<16.0] [3.17<Uc<3.7] [9.23<TPSA(Tot)<26.3] [312.19<SAtot<345.756]	0.375007056	[15.0<nH<15.0] [6.0<nCar<9.0] [51.7<H%<57.7] [2.813<MLOGP<3.213]	0.375007056
3	mossy	0.53	0.73	0.47	5	[2.0<nCq<2.0] [3.397<MLOGP<3.866] [0.0<nRCO<0.0] [38.931<Se<40.814]	0.250004704	[15.0<nH<15.0] [0.0<nO<0.0]	0.375007056	[16.0<nSK<16.0] [3.17<Uc<3.7] [9.23<TPSA(Tot)<26.3] [312.19<SAtot<345.756]	0.375007056
5	mushroom	0.48	0.81	0.52	5	[52.6<TPSA(Tot)<52.6] [31.7<C%<38.5] [306.549<SAtot<415.454] [0.0<nCrt<0.0]	0.190484444	[5.0<nCar<5.0] [-0.828<Hy<-0.748] [174.318<SAtot<271.866]	0.190484444	[64.3<H%<64.3] [2.446<MLOGP<2.446] [0.0<nCt<1.0]	0.190484444	[28.0<nBT<29.0] [5.0<nCbH<5.0] [6.9<O%<7.4] [0.0<nCs<0.0]	0.285726666	[1.0<nOHp<1.0] [2.0<nHAcc<2.0] [1.0<nHDon<1.0] [177.633<SAtot<326.936] [58.8<H%<62.5]	0.347837346
5	mushroom	0.48	0.81	0.52	5	[52.6<TPSA(Tot)<52.6] [31.7<C%<38.5] [306.549<SAtot<415.454] [0.0<nCrt<0.0]	0.190484444	[5.0<nCar<5.0] [0.83<MLOGP<1.426]	0.190484444	[64.3<H%<64.3] [2.446<MLOGP<2.446] [0.0<nCt<1.0]	0.190484444	[28.0<nBT<29.0] [5.0<nCbH<5.0] [6.9<O%<7.4] [0.0<nCs<0.0]	0.285726666	[1.0<nOHp<1.0] [2.0<nHAcc<2.0] [1.0<nHDon<1.0] [177.633<SAtot<326.936] [58.8<H%<62.5]	0.347837346
5	mushroom	0.48	0.81	0.52	5	[32.1<C%<32.1] [27.28<Se<27.28] [1.0<nCp<2.0] [2.199<MLOGP<2.446]	0.190484444	[52.6<TPSA(Tot)<52.6] [31.7<C%<38.5] [306.549<SAtot<415.454] [0.0<nCrt<0.0]	0.190484444	[5.0<nCar<5.0] [0.83<MLOGP<1.426]	0.190484444	[28.0<nBT<29.0] [5.0<nCbH<5.0] [6.9<O%<7.4] [0.0<nCs<0.0]	0.285726666	[1.0<nOHp<1.0] [2.0<nHAcc<2.0] [1.0<nHDon<1.0] [177.633<SAtot<326.936] [58.8<H%<62.5]	0.347837346
5	mushroom	0.48	0.81	0.52	5	[52.6<TPSA(Tot)<52.6] [31.7<C%<38.5] [306.549<SAtot<415.454] [0.0<nCrt<0.0]	0.190484444	[64.3<H%<64.3] [275.016<SAtot<289.533] [1.0<nCp<2.0] [5.0<nCs<6.0]	0.190484444	[5.0<nCar<5.0] [0.83<MLOGP<1.426]	0.190484444	[28.0<nBT<29.0] [5.0<nCbH<5.0] [6.9<O%<7.4] [0.0<nCs<0.0]	0.285726666	[1.0<nOHp<1.0] [2.0<nHAcc<2.0] [1.0<nHDon<1.0] [177.633<SAtot<326.936] [58.8<H%<62.5]	0.347837346
5	mushroom	0.48	0.81	0.52	5	[5.0<nCar<5.0] [0.83<MLOGP<1.426]	0.190484444	[64.3<H%<64.3] [2.446<MLOGP<2.446] [0.0<nCt<1.0]	0.190484444	[52.6<TPSA(Tot)<52.6] [15.4<O%<20.0] [46.2<H%<50.0]	0.190484444	[28.0<nBT<29.0] [5.0<nCbH<5.0] [6.9<O%<7.4] [0.0<nCs<0.0]	0.285726666	[1.0<nOHp<1.0] [2.0<nHAcc<2.0] [1.0<nHDon<1.0] [177.633<SAtot<326.936] [58.8<H%<62.5]	0.347837346
5	mushroom	0.48	0.81	0.52	5	[32.1<C%<32.1] [27.28<Se<27.28] [1.0<nCp<2.0] [2.199<MLOGP<2.446]	0.190484444	[52.6<TPSA(Tot)<52.6] [31.7<C%<38.5] [306.549<SAtot<415.454] [0.0<nCrt<0.0]	0.190484444	[5.0<nCar<5.0] [-0.828<Hy<-0.748] [174.318<SAtot<271.866]	0.190484444	[28.0<nBT<29.0] [5.0<nCbH<5.0] [6.9<O%<7.4] [0.0<nCs<0.0]	0.285726666	[1.0<nOHp<1.0] [2.0<nHAcc<2.0] [1.0<nHDon<1.0] [177.633<SAtot<326.936] [58.8<H%<62.5]	0.347837346
5	mushroom	0.48	0.81	0.52	5	[32.1<C%<32.1] [27.28<Se<27.28] [1.0<nCp<2.0] [2.199<MLOGP<2.446]	0.190484444	[5.0<nCar<5.0] [0.83<MLOGP<1.426]	0.190484444	[4.0<nHet<4.0] [2.0<nCconj<4.0] [146.16<MW<196.22]	0.190484444	[28.0<nBT<29.0] [5.0<nCbH<5.0] [6.9<O%<7.4] [0.0<nCs<0.0]	0.285726666	[1.0<nOHp<1.0] [2.0<nHAcc<2.0] [1.0<nHDon<1.0] [177.633<SAtot<326.936] [58.8<H%<62.5]	0.347837346
5	mushroom	0.48	0.81	0.52	5	[52.6<TPSA(Tot)<52.6] [31.7<C%<38.5] [306.549<SAtot<415.454] [0.0<nCrt<0.0]	0.190484444	[64.3<H%<64.3] [275.016<SAtot<289.533] [1.0<nCp<2.0] [5.0<nCs<6.0]	0.190484444	[5.0<nCar<5.0] [-0.828<Hy<-0.748] [174.318<SAtot<271.866]	0.190484444	[28.0<nBT<29.0] [5.0<nCbH<5.0] [6.9<O%<7.4] [0.0<nCs<0.0]	0.285726666	[1.0<nOHp<1.0] [2.0<nHAcc<2.0] [1.0<nHDon<1.0] [177.633<SAtot<326.936] [58.8<H%<62.5]	0.347837346
5	mushroom	0.48	0.81	0.52	5	[5.0<nCar<5.0] [-0.828<Hy<-0.748] [174.318<SAtot<271.866]	0.190484444	[64.3<H%<64.3] [2.446<MLOGP<2.446] [0.0<nCt<1.0]	0.190484444	[52.6<TPSA(Tot)<52.6] [15.4<O%<20.0] [46.2<H%<50.0]	0.190484444	[28.0<nBT<29.0] [5.0<nCbH<5.0] [6.9<O%<7.4] [0.0<nCs<0.0]	0.285726666	[1.0<nOHp<1.0] [2.0<nHAcc<2.0] [1.0<nHDon<1.0] [177.633<SAtot<326.936] [58.8<H%<62.5]	0.347837346
5	mushroom	0.48	0.81	0.52	5	[32.1<C%<32.1] [27.28<Se<27.28] [1.0<nCp<2.0] [2.199<MLOGP<2.446]	0.190484444	[5.0<nCar<5.0] [-0.828<Hy<-0.748] [174.318<SAtot<271.866]	0.190484444	[4.0<nHet<4.0] [2.0<nCconj<4.0] [146.16<MW<196.22]	0.190484444	[28.0<nBT<29.0] [5.0<nCbH<5.0] [6.9<O%<7.4] [0.0<nCs<0.0]	0.285726666	[1.0<nOHp<1.0] [2.0<nHAcc<2.0] [1.0<nHDon<1.0] [177.633<SAtot<326.936] [58.8<H%<62.5]	0.347837346
5	mushroom	0.48	0.81	0.52	5	[32.1<C%<32.1] [27.28<Se<27.28] [1.0<nCp<2.0] [2.199<MLOGP<2.446]	0.190484444	[5.0<nCar<5.0] [0.83<MLOGP<1.426]	0.190484444	[52.6<TPSA(Tot)<52.6] [15.4<O%<20.0] [46.2<H%<50.0]	0.190484444	[28.0<nBT<29.0] [5.0<nCbH<5.0] [6.9<O%<7.4] [0.0<nCs<0.0]	0.285726666	[1.0<nOHp<1.0] [2.0<nHAcc<2.0] [1.0<nHDon<1.0] [177.633<SAtot<326.936] [58.8<H%<62.5]	0.347837346
5	mushroom	0.48	0.81	0.52	5	[32.1<C%<32.1] [27.28<Se<27.28] [1.0<nCp<2.0] [2.199<MLOGP<2.446]	0.190484444	[5.0<nCar<5.0] [-0.828<Hy<-0.748] [174.318<SAtot<271.866]	0.190484444	[52.6<TPSA(Tot)<52.6] [15.4<O%<20.0] [46.2<H%<50.0]	0.190484444	[28.0<nBT<29.0] [5.0<nCbH<5.0] [6.9<O%<7.4] [0.0<nCs<0.0]	0.285726666	[1.0<nOHp<1.0] [2.0<nHAcc<2.0] [1.0<nHDon<1.0] [177.633<SAtot<326.936] [58.8<H%<62.5]	0.347837346
5	mushroom	0.48	0.81	0.52	5	[5.0<nCar<5.0] [-0.828<Hy<-0.748] [174.318<SAtot<271.866]	0.190484444	[64.3<H%<64.3] [2.446<MLOGP<2.446] [0.0<nCt<1.0]	0.190484444	[4.0<nHet<4.0] [2.0<nCconj<4.0] [146.16<MW<196.22]	0.190484444	[28.0<nBT<29.0] [5.0<nCbH<5.0] [6.9<O%<7.4] [0.0<nCs<0.0]	0.285726666	[1.0<nOHp<1.0] [2.0<nHAcc<2.0] [1.0<nHDon<1.0] [177.633<SAtot<326.936] [58.8<H%<62.5]	0.347837346
5	mushroom	0.48	0.81	0.52	5	[5.0<nCar<5.0] [0.83<MLOGP<1.426]	0.190484444	[64.3<H%<64.3] [2.446<MLOGP<2.446] [0.0<nCt<1.0]	0.190484444	[4.0<nHet<4.0] [2.0<nCconj<4.0] [146.16<MW<196.22]	0.190484444	[28.0<nBT<29.0] [5.0<nCbH<5.0] [6.9<O%<7.4] [0.0<nCs<0.0]	0.285726666	[1.0<nOHp<1.0] [2.0<nHAcc<2.0] [1.0<nHDon<1.0] [177.633<SAtot<326.936] [58.8<H%<62.5]	0.347837346
4	musk	0.92	0.63	0.08	10	[3.72<MLOGP<4.045] [2.0<nCrs<15.0] [1.0<nCIC<1.0] [333.936<SAtot<436.545]	0.323242588	[4.0<nCb-<6.0] [33.0<nBT<47.0] [0.0<nCbH<2.0]	0.37570985	[0.0<RBN<0.0] [11.0<nCs<16.0]	0.400726832	[238.46<MW<270.41] [57.1<H%<63.8] [402.5<SAtot<440.301] [0.0<nR07<0.0] [-0.931<Hy<-0.763] [0.0<ARR<0.316] [0.0<RBN<12.0] [0.0<nCt<3.0]	0.533957467
4	musk	0.92	0.63	0.08	10	[3.72<MLOGP<4.045] [2.0<nCrs<15.0] [1.0<nCIC<1.0] [333.936<SAtot<436.545]	0.323242588	[4.0<nCb-<6.0] [381.694<SAtot<432.333] [2.807<Uc<3.7]	0.37570985	[11.0<nCrs<16.0]	0.400726832	[238.46<MW<270.41] [57.1<H%<63.8] [402.5<SAtot<440.301] [0.0<nR07<0.0] [-0.931<Hy<-0.763] [0.0<ARR<0.316] [0.0<RBN<12.0] [0.0<nCt<3.0]	0.533957467
4	musk	0.92	0.63	0.08	10	[3.72<MLOGP<4.045] [2.0<nCrs<15.0] [1.0<nCIC<1.0] [333.936<SAtot<436.545]	0.323242588	[4.0<nCb-<6.0] [381.694<SAtot<432.333] [2.807<Uc<3.7]	0.37570985	[0.0<RBN<0.0] [11.0<nCs<16.0]	0.400726832	[238.46<MW<270.41] [57.1<H%<63.8] [402.5<SAtot<440.301] [0.0<nR07<0.0] [-0.931<Hy<-0.763] [0.0<ARR<0.316] [0.0<RBN<12.0] [0.0<nCt<3.0]	0.533957467
4	musk	0.92	0.63	0.08	10	[3.72<MLOGP<4.045] [2.0<nCrs<15.0] [1.0<nCIC<1.0] [333.936<SAtot<436.545]	0.323242588	[0.286<ARR<0.316] [1.0<nCq<2.0] [0.0<nArCOOR<0.0]	0.37570985	[11.0<nCrs<16.0]	0.400726832	[238.46<MW<270.41] [57.1<H%<63.8] [402.5<SAtot<440.301] [0.0<nR07<0.0] [-0.931<Hy<-0.763] [0.0<ARR<0.316] [0.0<RBN<12.0] [0.0<nCt<3.0]	0.533957467
4	musk	0.92	0.63	0.08	10	[3.72<MLOGP<4.045] [2.0<nCrs<15.0] [1.0<nCIC<1.0] [333.936<SAtot<436.545]	0.323242588	[0.286<ARR<0.316] [1.0<nCq<2.0] [0.0<nArCOOR<0.0]	0.37570985	[0.0<RBN<0.0] [11.0<nCs<16.0]	0.400726832	[238.46<MW<270.41] [57.1<H%<63.8] [402.5<SAtot<440.301] [0.0<nR07<0.0] [-0.931<Hy<-0.763] [0.0<ARR<0.316] [0.0<RBN<12.0] [0.0<nCt<3.0]	0.533957467
4	musk	0.92	0.63	0.08	10	[3.72<MLOGP<4.045] [2.0<nCrs<15.0] [1.0<nCIC<1.0] [333.936<SAtot<436.545]	0.323242588	[4.0<nCb-<6.0] [33.0<nBT<47.0] [0.0<nCbH<2.0]	0.37570985	[11.0<nCrs<16.0]	0.400726832	[238.46<MW<270.41] [57.1<H%<63.8] [402.5<SAtot<440.301] [0.0<nR07<0.0] [-0.931<Hy<-0.763] [0.0<ARR<0.316] [0.0<RBN<12.0] [0.0<nCt<3.0]	0.533957467
2	musty	0.2	1	0.8	5	[23.0<nBT<23.0] [3.0<nCconj<3.0]	0.285711788	[2.873<MLOGP<2.873] [3.0<nCconj<3.0]	0.285711788
2	musty	0.2	1	0.8	5	[58.3<H%<58.3] [34.14<TPSA(Tot)<52.6]	0.285711788	[2.873<MLOGP<2.873] [3.0<nCconj<3.0]	0.285711788
2	musty	0.2	1	0.8	5	[2.0<nR=Cs<2.0] [259.678<SAtot<262.886]	0.285711788	[2.873<MLOGP<2.873] [3.0<nCconj<3.0]	0.285711788
2	musty	0.2	1	0.8	5	[4.0<nCs<4.0] [37.3<TPSA(Tot)<37.3]	0.285711788	[2.873<MLOGP<2.873] [3.0<nCconj<3.0]	0.285711788
2	musty	0.2	1	0.8	5	[-0.161<Hy<-0.161] [0.0<nCb-<0.0]	0.285711788	[2.873<MLOGP<2.873] [3.0<nCconj<3.0]	0.285711788
2	musty	0.2	1	0.8	5	[4.0<nCs<4.0] [37.3<TPSA(Tot)<37.3]	0.285711788	[9.0<nCsp2<9.0] [293.603<SAtot<293.603] [0.0<nR=Cp<0.0]	0.285711788
2	musty	0.2	1	0.8	5	[259.678<SAtot<260.169] [0.0<nCb-<2.0]	0.285711788	[2.873<MLOGP<2.873] [3.0<nCconj<3.0]	0.285711788
2	musty	0.2	1	0.8	5	[1.0<nRCOOH<1.0] [1.953<MLOGP<2.083]	0.285711788	[2.873<MLOGP<2.873] [3.0<nCconj<3.0]	0.285711788
2	musty	0.2	1	0.8	5	[58.3<H%<58.3] [34.14<TPSA(Tot)<52.6]	0.285711788	[9.0<nCsp2<9.0] [293.603<SAtot<293.603] [0.0<nR=Cp<0.0]	0.285711788
2	musty	0.2	1	0.8	5	[2.0<nDB<2.0] [259.678<SAtot<262.823]	0.285711788	[2.873<MLOGP<2.873] [3.0<nCconj<3.0]	0.285711788
2	musty	0.2	1	0.8	5	[-0.161<Hy<-0.161] [0.0<nCbH<0.0]	0.285711788	[2.873<MLOGP<2.873] [3.0<nCconj<3.0]	0.285711788
2	musty	0.2	1	0.8	5	[-0.161<Hy<-0.161] [0.0<nCb-<0.0]	0.285711788	[9.0<nCsp2<9.0] [293.603<SAtot<293.603] [0.0<nR=Cp<0.0]	0.285711788
2	musty	0.2	1	0.8	5	[2.0<nDB<2.0] [259.678<SAtot<262.823]	0.285711788	[1.119<Mi<1.119] [2.0<nR=Cs<2.0]	0.285711788
2	musty	0.2	1	0.8	5	[5.0<RBN<5.0] [1.953<MLOGP<1.953]	0.285711788	[2.873<MLOGP<2.873] [3.0<nCconj<3.0]	0.285711788
2	musty	0.2	1	0.8	5	[-0.161<Hy<-0.161] [0.0<nCbH<0.0]	0.285711788	[2.873<MLOGP<2.873] [3.0<nCconj<3.0]	0.285711788
2	musty	0.2	1	0.8	5	[2.0<nR=Cs<2.0] [259.678<SAtot<262.886]	0.285711788	[9.0<nCsp2<9.0] [293.603<SAtot<293.603] [0.0<nR=Cp<0.0]	0.285711788
2	musty	0.2	1	0.8	5	[23.0<nBT<23.0] [3.0<nCconj<3.0]	0.285711788	[9.0<nCsp2<9.0] [293.603<SAtot<293.603] [0.0<nR=Cp<0.0]	0.285711788
2	musty	0.2	1	0.8	5	[259.678<SAtot<260.169] [0.0<nCb-<2.0]	0.285711788	[9.0<nCsp2<9.0] [293.603<SAtot<293.603] [0.0<nR=Cp<0.0]	0.285711788
2	musty	0.2	1	0.8	5	[2.873<MLOGP<2.873] [3.0<nCconj<3.0]	0.285711788	[259.678<SAtot<260.169] [0.0<nCbH<9.0]	0.285711788
2	musty	0.2	1	0.8	5	[1.0<nRCOOH<1.0] [1.953<MLOGP<2.083]	0.285711788	[9.0<nCsp2<9.0] [293.603<SAtot<293.603] [0.0<nR=Cp<0.0]	0.285711788
2	musty	0.2	1	0.8	5	[9.0<nCsp2<9.0] [293.603<SAtot<293.603] [0.0<nR=Cp<0.0]	0.285711788	[8.0<nC<8.0] [1.0<nRCOOH<1.0]	0.285711788
2	musty	0.2	1	0.8	5	[9.0<nCsp2<9.0] [293.603<SAtot<293.603] [0.0<nR=Cp<0.0]	0.285711788	[-0.161<Hy<-0.161] [0.0<nCbH<0.0]	0.285711788
2	musty	0.2	1	0.8	5	[2.0<nR=Cs<2.0] [37.3<TPSA(Tot)<37.3] [1.585<Uc<2.0]	0.285711788	[2.873<MLOGP<2.873] [3.0<nCconj<3.0]	0.285711788
2	musty	0.2	1	0.8	5	[5.0<RBN<5.0] [1.0<nRCOOH<1.0]	0.285711788	[9.0<nCsp2<9.0] [293.603<SAtot<293.603] [0.0<nR=Cp<0.0]	0.285711788
2	musty	0.2	1	0.8	5	[2.873<MLOGP<2.873] [3.0<nCconj<3.0]	0.285711788	[8.0<nC<8.0] [1.0<nRCOOH<1.0]	0.285711788
2	musty	0.2	1	0.8	5	[2.0<nR=Cs<2.0] [37.3<TPSA(Tot)<37.3] [1.585<Uc<2.0]	0.285711788	[9.0<nCsp2<9.0] [293.603<SAtot<293.603] [0.0<nR=Cp<0.0]	0.285711788
2	musty	0.2	1	0.8	5	[9.0<nCsp2<9.0] [293.603<SAtot<293.603] [0.0<nR=Cp<0.0]	0.285711788	[259.678<SAtot<260.169] [0.0<nCbH<9.0]	0.285711788
2	musty	0.2	1	0.8	5	[5.0<RBN<5.0] [1.0<nRCOOH<1.0]	0.285711788	[2.873<MLOGP<2.873] [3.0<nCconj<3.0]	0.285711788
2	musty	0.2	1	0.8	5	[5.0<RBN<5.0] [1.953<MLOGP<1.953]	0.285711788	[9.0<nCsp2<9.0] [293.603<SAtot<293.603] [0.0<nR=Cp<0.0]	0.285711788
2	musty	0.2	1	0.8	5	[9.0<nCsp2<9.0] [293.603<SAtot<293.603] [0.0<nR=Cp<0.0]	0.285711788	[23.0<nBT<23.0] [2.0<nR=Cs<2.0] [1.188<MLOGP<2.124]	0.285711788
2	musty	0.2	1	0.8	5	[2.0<nDB<2.0] [259.678<SAtot<262.823]	0.285711788	[23.0<nBT<23.0] [3.0<nCconj<3.0]	0.285711788
3	narcissus	0.12	0.88	0.88	20	[47.4<H%<47.6] [1.0<nCp<2.0] [0.0<nPyridines<0.0]	0.142854867	[1.0<nCs<1.0] [-0.835<Hy<-0.822] [24.0<nBT<35.0]	0.142854867	[17.0<nSK<17.0] [311.751<SAtot<381.492]	0.214282301
3	narcissus	0.12	0.88	0.88	20	[47.4<H%<47.6] [1.0<nCp<2.0] [0.0<nPyridines<0.0]	0.142854867	[1.0<nCs<1.0] [-0.835<Hy<-0.822] [24.0<nBT<35.0]	0.142854867	[14.0<nC<15.0] [2.0<nCb-<4.0] [2.0<nHAcc<3.0]	0.214282301
3	narcissus	0.12	0.88	0.88	20	[47.4<H%<47.6] [1.0<nCp<2.0] [0.0<nPyridines<0.0]	0.142854867	[1.0<nCs<1.0] [-0.835<Hy<-0.822] [24.0<nBT<35.0]	0.142854867	[17.0<nSK<17.0] [3.0<Uc<3.807] [26.3<TPSA(Tot)<52.32]	0.214282301
6	nut	0.48	0.66	0.52	5	[11.876<Sv<12.064] [18.0<nBT<20.0] [1.58<MLOGP<2.265]	0.182055019	[63.6<H%<63.8] [3.953<MLOGP<4.957] [-0.888<Hy<-0.856] [8.0<nCs<11.0]	0.187661385	[229.622<SAtot<237.07] [2.0<Ui<2.585] [-0.877<Hy<-0.79] [0.0<nPyridines<0.0] [0.0<nRCN<0.0] [0.0<nRCHO<0.0] [0.0<nArCOOR<0.0]	0.207132419	[37.3<TPSA(Tot)<37.3] [16.0<nBT<31.0] [1.0<nCsp2<3.0] [0.0<nCt<1.0] [0.0<nR=Cs<1.0] [0.0<RBN<7.0]	0.21228644	[6.3<O%<6.9] [1.565<MLOGP<2.362] [5.0<nCsp3<9.0] [1.0<Ui<2.0] [281.783<SAtot<326.936] [0.0<nCrt<0.0] [0.0<nR=Cs<0.0] [4.0<RBN<7.0]	0.222524628	[2.0<nCrs<4.0] [-0.807<Hy<-0.727] [2.0<nO<3.0] [9.0<nSK<14.0] [128.19<MW<170.28] [0.0<nCrt<0.0] [0.0<nCb-<2.0] [0.0<nCbH<4.0]	0.245906884
6	nut	0.48	0.66	0.52	5	[11.876<Sv<12.064] [179.249<SAtot<229.622] [0.0<nROH<0.0]	0.182055019	[63.6<H%<63.8] [3.953<MLOGP<4.957] [-0.888<Hy<-0.856] [8.0<nCs<11.0]	0.187661385	[229.622<SAtot<237.07] [2.0<Ui<2.585] [-0.877<Hy<-0.79] [0.0<nPyridines<0.0] [0.0<nRCN<0.0] [0.0<nRCHO<0.0] [0.0<nArCOOR<0.0]	0.207132419	[37.3<TPSA(Tot)<37.3] [16.0<nBT<31.0] [1.0<nCsp2<3.0] [0.0<nCt<1.0] [0.0<nR=Cs<1.0] [0.0<RBN<7.0]	0.21228644	[6.3<O%<6.9] [1.565<MLOGP<2.362] [5.0<nCsp3<9.0] [1.0<Ui<2.0] [281.783<SAtot<326.936] [0.0<nCrt<0.0] [0.0<nR=Cs<0.0] [4.0<RBN<7.0]	0.222524628	[2.0<nCrs<4.0] [-0.807<Hy<-0.727] [2.0<nO<3.0] [9.0<nSK<14.0] [128.19<MW<170.28] [0.0<nCrt<0.0] [0.0<nCb-<2.0] [0.0<nCbH<4.0]	0.245906884
5	oily	0.68	0.35	0.32	30	[0.0<ARR<0.0] [-0.277<Hy<-0.161] [0.0<nCrs<0.0] [0.0<nRCO<0.0] [0.0<Ui<1.585]	0.6666666665530744	[65.1<H%<66.7] [-0.864<Hy<-0.213] [270.581<SAtot<581.355]	0.6666666665530744	[31.7<C%<32.2] [2.0<nHAcc<2.0] [396.137<SAtot<524.822] [-0.886<Hy<-0.352] [4.437<MLOGP<5.449] [10.0<RBN<14.0]	0.6874999998912666	[5.396<MLOGP<7.925] [0.0<O%<3.8] [20.23<TPSA(Tot)<38.8] [0.0<nCt<1.0]	0.7333333332083817	[524.822<SAtot<760.473] [0.0<nOHt<0.0] [0.0<nRCOOR<2.0] [0.0<nHAcc<4.0] [0.0<nROR<1.0]	0.7333333332083817
4	orange	0.63	0.53	0.37	10	[24.0<nH<25.0] [7.0<nCs<9.0] [1.0<nDB<1.0] [17.07<TPSA(Tot)<52.32] [3.322<MLOGP<5.123] [0.0<nCt<0.0] [9.0<RBN<10.0] [1.0<nCp<2.0]	0.27912561	[-0.897<Hy<-0.888] [6.0<nCs<9.0] [1.0<nCp<2.0] [1.0<nDB<3.0] [317.511<SAtot<353.246] [0.0<nCrs<0.0] [0.0<nCt<0.0]	0.333404875	[1.0<nRCHO<1.0] [0.0<nCt<0.0] [248.939<SAtot<343.587] [1.0<nCsp2<5.0] [1.0<nCp<1.0] [2.545<MLOGP<4.127]	0.333404875	[0.0<nCIC<0.0] [3.554<MLOGP<4.234] [11.0<nSK<14.0] [17.07<TPSA(Tot)<17.07] [291.434<SAtot<357.002] [0.0<nCt<0.0] [7.0<RBN<9.0]	0.37216748
4	orange-blossom	0.8	0.64	0.2	5	[10.0<nCsp2<10.0] [9.23<TPSA(Tot)<58.89]	0.26670284	[1.0<nArNH2<1.0] [213.361<SAtot<326.286] [0.0<nR=Cs<0.0] [0.0<nCt<0.0] [37.9<C%<51.5]	0.303062066	[0.773<ARR<0.857] [39.4<H%<45.5] [9.23<TPSA(Tot)<52.32] [3.0<nCb-<5.0]	0.33337855	[47.243<Se<53.454] [4.0<nCbH<9.0] [3.287<MLOGP<5.007] [3.0<nHAcc<4.0] [0.231<ARR<0.462]	0.33337855
4	orange-blossom	0.8	0.64	0.2	5	[10.0<nCsp2<10.0] [9.23<TPSA(Tot)<58.89]	0.26670284	[1.0<nArNH2<1.0] [213.361<SAtot<326.286] [0.0<nR=Cs<0.0] [0.0<nCt<0.0] [37.9<C%<51.5]	0.303062066	[0.773<ARR<0.857] [39.4<H%<45.5] [9.23<TPSA(Tot)<52.32] [3.0<nCb-<5.0]	0.33337855	[48.0<nBT<55.0] [2.0<nCconj<4.0] [470.821<SAtot<541.693] [0.231<ARR<0.462]	0.33337855
4	orange-blossom	0.8	0.64	0.2	5	[10.0<nCsp2<10.0] [9.23<TPSA(Tot)<58.89]	0.26670284	[1.0<nArNH2<1.0] [213.361<SAtot<326.286] [0.0<nR=Cs<0.0] [0.0<nCt<0.0] [37.9<C%<51.5]	0.303062066	[0.773<ARR<0.857] [39.4<H%<45.5] [9.23<TPSA(Tot)<52.32] [3.0<nCb-<5.0]	0.33337855	[48.0<nBT<55.0] [1.0<nArCOOR<1.0] [27.0<nH<29.0]	0.33337855
4	orange-blossom	0.8	0.64	0.2	5	[10.0<nCsp2<10.0] [9.23<TPSA(Tot)<58.89]	0.26670284	[1.0<nArNH2<1.0] [213.361<SAtot<326.286] [0.0<nR=Cs<0.0] [0.0<nCt<0.0] [37.9<C%<51.5]	0.303062066	[0.773<ARR<0.857] [39.4<H%<45.5] [9.23<TPSA(Tot)<52.32] [3.0<nCb-<5.0]	0.33337855	[1.0<nArCOOR<1.0] [464.918<SAtot<541.693] [0.231<ARR<0.462]	0.387145049
4	orange-blossom	0.8	0.64	0.2	5	[10.0<nCsp2<10.0] [9.23<TPSA(Tot)<58.89]	0.26670284	[1.0<nArNH2<1.0] [213.361<SAtot<326.286] [0.0<nR=Cs<0.0] [0.0<nCt<0.0] [37.9<C%<51.5]	0.303062066	[0.773<ARR<0.857] [39.4<H%<45.5] [9.23<TPSA(Tot)<52.32] [3.0<nCb-<5.0]	0.33337855	[47.243<Se<53.454] [4.0<nCbH<9.0] [38.66<TPSA(Tot)<58.89] [27.0<nH<29.0]	0.33337855
5	orris	0.45	0.59	0.55	5	[16.305<Sv<16.305] [259.574<SAtot<282.642]	0.181827249	[3.0<nCconj<3.0] [5.0<nCs<5.0] [265.357<SAtot<356.718]	0.181827249	[-0.923<Hy<-0.917] [0.0<nR=Cs<1.0] [0.0<nCrs<4.0] [353.715<SAtot<457.553] [32.7<C%<39.5]	0.272740873	[1.0<nRCO<1.0] [-0.917<Hy<-0.912] [1.0<nCsp2<5.0] [353.715<SAtot<390.591] [0.0<nR=Cp<0.0] [1.0<nCrt<3.0]	0.272740873	[1.0<nCq<1.0] [347.739<SAtot<356.088] [0.0<nR=Cp<0.0]	0.272740873
5	orris	0.45	0.59	0.55	5	[3.0<nCconj<3.0] [5.0<nCs<5.0] [265.357<SAtot<356.718]	0.181827249	[192.23<MW<192.23] [259.574<SAtot<282.642]	0.181827249	[-0.923<Hy<-0.917] [0.0<nR=Cs<1.0] [0.0<nCrs<4.0] [353.715<SAtot<457.553] [32.7<C%<39.5]	0.272740873	[1.0<nRCO<1.0] [-0.917<Hy<-0.912] [1.0<nCsp2<5.0] [353.715<SAtot<390.591] [0.0<nR=Cp<0.0] [1.0<nCrt<3.0]	0.272740873	[1.0<nCq<1.0] [347.739<SAtot<356.088] [0.0<nR=Cp<0.0]	0.272740873
5	orris	0.45	0.59	0.55	5	[3.0<nCconj<3.0] [5.0<nCs<5.0] [265.357<SAtot<356.718]	0.181827249	[192.23<MW<192.23] [259.574<SAtot<282.642]	0.181827249	[-0.923<Hy<-0.917] [0.0<nR=Cs<1.0] [0.0<nCrs<4.0] [353.715<SAtot<457.553] [32.7<C%<39.5]	0.272740873	[1.0<nRCO<1.0] [-0.917<Hy<-0.912] [1.0<nCsp2<5.0] [353.715<SAtot<390.591] [0.0<nR=Cp<0.0] [1.0<nCrt<3.0]	0.272740873	[1.0<nCq<1.0] [347.739<SAtot<356.088] [0.0<nArCHO<0.0] [0.0<nR06<1.0] [0.0<nR05<1.0]	0.272740873
5	orris	0.45	0.59	0.55	5	[3.0<nCconj<3.0] [5.0<nCs<5.0] [265.357<SAtot<356.718]	0.181827249	[16.305<Sv<16.305] [27.69<TPSA(Tot)<35.53]	0.181827249	[-0.923<Hy<-0.917] [0.0<nR=Cs<1.0] [0.0<nCrs<4.0] [353.715<SAtot<457.553] [32.7<C%<39.5]	0.272740873	[1.0<nRCO<1.0] [-0.917<Hy<-0.912] [1.0<nCsp2<5.0] [353.715<SAtot<390.591] [0.0<nR=Cp<0.0] [1.0<nCrt<3.0]	0.272740873	[1.0<nCq<1.0] [347.739<SAtot<356.088] [0.0<nR=Cp<0.0]	0.272740873
5	orris	0.45	0.59	0.55	5	[3.0<nCconj<3.0] [5.0<nCs<5.0] [265.357<SAtot<356.718]	0.181827249	[26.284<Se<26.284] [27.69<TPSA(Tot)<35.53]	0.181827249	[-0.923<Hy<-0.917] [0.0<nR=Cs<1.0] [0.0<nCrs<4.0] [353.715<SAtot<457.553] [32.7<C%<39.5]	0.272740873	[1.0<nRCO<1.0] [-0.917<Hy<-0.912] [1.0<nCsp2<5.0] [353.715<SAtot<390.591] [0.0<nR=Cp<0.0] [1.0<nCrt<3.0]	0.272740873	[1.0<nCq<1.0] [347.739<SAtot<356.088] [0.0<nArCHO<0.0] [0.0<nR06<1.0] [0.0<nR05<1.0]	0.272740873
5	orris	0.45	0.59	0.55	5	[2.292<MLOGP<2.294]	0.181827249	[3.0<nCconj<3.0] [5.0<nCs<5.0] [265.357<SAtot<356.718]	0.181827249	[-0.923<Hy<-0.917] [0.0<nR=Cs<1.0] [0.0<nCrs<4.0] [353.715<SAtot<457.553] [32.7<C%<39.5]	0.272740873	[1.0<nRCO<1.0] [-0.917<Hy<-0.912] [1.0<nCsp2<5.0] [353.715<SAtot<390.591] [0.0<nR=Cp<0.0] [1.0<nCrt<3.0]	0.272740873	[1.0<nCq<1.0] [347.739<SAtot<356.088] [0.0<nR=Cp<0.0]	0.272740873
5	orris	0.45	0.59	0.55	5	[35.53<TPSA(Tot)<35.53] [3.0<nCbH<3.0] [1.542<MLOGP<2.292]	0.181827249	[3.0<nCconj<3.0] [5.0<nCs<5.0] [265.357<SAtot<356.718]	0.181827249	[-0.923<Hy<-0.917] [0.0<nR=Cs<1.0] [0.0<nCrs<4.0] [353.715<SAtot<457.553] [32.7<C%<39.5]	0.272740873	[1.0<nRCO<1.0] [-0.917<Hy<-0.912] [1.0<nCsp2<5.0] [353.715<SAtot<390.591] [0.0<nR=Cp<0.0] [1.0<nCrt<3.0]	0.272740873	[1.0<nCq<1.0] [347.739<SAtot<356.088] [0.0<nArCHO<0.0] [0.0<nR06<1.0] [0.0<nR05<1.0]	0.272740873
5	orris	0.45	0.59	0.55	5	[11.5<O%<11.5] [1.0<nR=Cs<2.0] [2.322<Ui<2.585]	0.181827249	[3.0<nCconj<3.0] [5.0<nCs<5.0] [265.357<SAtot<356.718]	0.181827249	[-0.923<Hy<-0.917] [0.0<nR=Cs<1.0] [0.0<nCrs<4.0] [353.715<SAtot<457.553] [32.7<C%<39.5]	0.272740873	[1.0<nRCO<1.0] [-0.917<Hy<-0.912] [1.0<nCsp2<5.0] [353.715<SAtot<390.591] [0.0<nR=Cp<0.0] [1.0<nCrt<3.0]	0.272740873	[1.0<nCq<1.0] [347.739<SAtot<356.088] [0.0<nArCHO<0.0] [0.0<nR06<1.0] [0.0<nR05<1.0]	0.272740873
5	orris	0.45	0.59	0.55	5	[192.23<MW<192.23] [27.69<TPSA(Tot)<35.53]	0.181827249	[3.0<nCconj<3.0] [5.0<nCs<5.0] [265.357<SAtot<356.718]	0.181827249	[-0.923<Hy<-0.917] [0.0<nR=Cs<1.0] [0.0<nCrs<4.0] [353.715<SAtot<457.553] [32.7<C%<39.5]	0.272740873	[1.0<nRCO<1.0] [-0.917<Hy<-0.912] [1.0<nCsp2<5.0] [353.715<SAtot<390.591] [0.0<nR=Cp<0.0] [1.0<nCrt<3.0]	0.272740873	[1.0<nCq<1.0] [347.739<SAtot<356.088] [0.0<nArCHO<0.0] [0.0<nR06<1.0] [0.0<nR05<1.0]	0.272740873
5	orris	0.45	0.59	0.55	5	[16.305<Sv<16.305] [259.574<SAtot<282.642]	0.181827249	[3.0<nCconj<3.0] [5.0<nCs<5.0] [265.357<SAtot<356.718]	0.181827249	[-0.923<Hy<-0.917] [0.0<nR=Cs<1.0] [0.0<nCrs<4.0] [353.715<SAtot<457.553] [32.7<C%<39.5]	0.272740873	[1.0<nRCO<1.0] [-0.917<Hy<-0.912] [1.0<nCsp2<5.0] [353.715<SAtot<390.591] [0.0<nR=Cp<0.0] [1.0<nCrt<3.0]	0.272740873	[1.0<nCq<1.0] [347.739<SAtot<356.088] [0.0<nArCHO<0.0] [0.0<nR06<1.0] [0.0<nR05<1.0]	0.272740873
5	orris	0.45	0.59	0.55	5	[26.284<Se<26.284] [259.574<SAtot<282.642]	0.181827249	[3.0<nCconj<3.0] [5.0<nCs<5.0] [265.357<SAtot<356.718]	0.181827249	[-0.923<Hy<-0.917] [0.0<nR=Cs<1.0] [0.0<nCrs<4.0] [353.715<SAtot<457.553] [32.7<C%<39.5]	0.272740873	[1.0<nRCO<1.0] [-0.917<Hy<-0.912] [1.0<nCsp2<5.0] [353.715<SAtot<390.591] [0.0<nR=Cp<0.0] [1.0<nCrt<3.0]	0.272740873	[1.0<nCq<1.0] [347.739<SAtot<356.088] [0.0<nR=Cp<0.0]	0.272740873
5	orris	0.45	0.59	0.55	5	[192.23<MW<192.23] [27.69<TPSA(Tot)<35.53]	0.181827249	[3.0<nCconj<3.0] [5.0<nCs<5.0] [265.357<SAtot<356.718]	0.181827249	[-0.923<Hy<-0.917] [0.0<nR=Cs<1.0] [0.0<nCrs<4.0] [353.715<SAtot<457.553] [32.7<C%<39.5]	0.272740873	[1.0<nRCO<1.0] [-0.917<Hy<-0.912] [1.0<nCsp2<5.0] [353.715<SAtot<390.591] [0.0<nR=Cp<0.0] [1.0<nCrt<3.0]	0.272740873	[1.0<nCq<1.0] [347.739<SAtot<356.088] [0.0<nR=Cp<0.0]	0.272740873
5	orris	0.45	0.59	0.55	5	[3.0<nCconj<3.0] [5.0<nCs<5.0] [265.357<SAtot<356.718]	0.181827249	[26.284<Se<26.284] [27.69<TPSA(Tot)<35.53]	0.181827249	[-0.923<Hy<-0.917] [0.0<nR=Cs<1.0] [0.0<nCrs<4.0] [353.715<SAtot<457.553] [32.7<C%<39.5]	0.272740873	[1.0<nRCO<1.0] [-0.917<Hy<-0.912] [1.0<nCsp2<5.0] [353.715<SAtot<390.591] [0.0<nR=Cp<0.0] [1.0<nCrt<3.0]	0.272740873	[1.0<nCq<1.0] [347.739<SAtot<356.088] [0.0<nR=Cp<0.0]	0.272740873
5	orris	0.45	0.59	0.55	5	[35.53<TPSA(Tot)<35.53] [3.0<nCbH<3.0] [1.542<MLOGP<2.292]	0.181827249	[3.0<nCconj<3.0] [5.0<nCs<5.0] [265.357<SAtot<356.718]	0.181827249	[-0.923<Hy<-0.917] [0.0<nR=Cs<1.0] [0.0<nCrs<4.0] [353.715<SAtot<457.553] [32.7<C%<39.5]	0.272740873	[1.0<nRCO<1.0] [-0.917<Hy<-0.912] [1.0<nCsp2<5.0] [353.715<SAtot<390.591] [0.0<nR=Cp<0.0] [1.0<nCrt<3.0]	0.272740873	[1.0<nCq<1.0] [347.739<SAtot<356.088] [0.0<nR=Cp<0.0]	0.272740873
5	orris	0.45	0.59	0.55	5	[42.3<C%<42.3] [282.642<SAtot<523.831]	0.181827249	[3.0<nCconj<3.0] [5.0<nCs<5.0] [265.357<SAtot<356.718]	0.181827249	[-0.923<Hy<-0.917] [0.0<nR=Cs<1.0] [0.0<nCrs<4.0] [353.715<SAtot<457.553] [32.7<C%<39.5]	0.272740873	[1.0<nRCO<1.0] [-0.917<Hy<-0.912] [1.0<nCsp2<5.0] [353.715<SAtot<390.591] [0.0<nR=Cp<0.0] [1.0<nCrt<3.0]	0.272740873	[1.0<nCq<1.0] [347.739<SAtot<356.088] [0.0<nArCHO<0.0] [0.0<nR06<1.0] [0.0<nR05<1.0]	0.272740873
5	orris	0.45	0.59	0.55	5	[26.284<Se<26.284] [259.574<SAtot<282.642]	0.181827249	[3.0<nCconj<3.0] [5.0<nCs<5.0] [265.357<SAtot<356.718]	0.181827249	[-0.923<Hy<-0.917] [0.0<nR=Cs<1.0] [0.0<nCrs<4.0] [353.715<SAtot<457.553] [32.7<C%<39.5]	0.272740873	[1.0<nRCO<1.0] [-0.917<Hy<-0.912] [1.0<nCsp2<5.0] [353.715<SAtot<390.591] [0.0<nR=Cp<0.0] [1.0<nCrt<3.0]	0.272740873	[1.0<nCq<1.0] [347.739<SAtot<356.088] [0.0<nArCHO<0.0] [0.0<nR06<1.0] [0.0<nR05<1.0]	0.272740873
5	orris	0.45	0.59	0.55	5	[42.3<C%<42.3] [282.642<SAtot<523.831]	0.181827249	[3.0<nCconj<3.0] [5.0<nCs<5.0] [265.357<SAtot<356.718]	0.181827249	[-0.923<Hy<-0.917] [0.0<nR=Cs<1.0] [0.0<nCrs<4.0] [353.715<SAtot<457.553] [32.7<C%<39.5]	0.272740873	[1.0<nRCO<1.0] [-0.917<Hy<-0.912] [1.0<nCsp2<5.0] [353.715<SAtot<390.591] [0.0<nR=Cp<0.0] [1.0<nCrt<3.0]	0.272740873	[1.0<nCq<1.0] [347.739<SAtot<356.088] [0.0<nR=Cp<0.0]	0.272740873
5	orris	0.45	0.59	0.55	5	[3.0<nCconj<3.0] [5.0<nCs<5.0] [265.357<SAtot<356.718]	0.181827249	[11.5<O%<11.5] [3.17<Uc<3.17]	0.181827249	[-0.923<Hy<-0.917] [0.0<nR=Cs<1.0] [0.0<nCrs<4.0] [353.715<SAtot<457.553] [32.7<C%<39.5]	0.272740873	[1.0<nRCO<1.0] [-0.917<Hy<-0.912] [1.0<nCsp2<5.0] [353.715<SAtot<390.591] [0.0<nR=Cp<0.0] [1.0<nCrt<3.0]	0.272740873	[1.0<nCq<1.0] [347.739<SAtot<356.088] [0.0<nR=Cp<0.0]	0.272740873
5	orris	0.45	0.59	0.55	5	[282.642<SAtot<283.242] [20.23<TPSA(Tot)<35.53]	0.181827249	[3.0<nCconj<3.0] [5.0<nCs<5.0] [265.357<SAtot<356.718]	0.181827249	[-0.923<Hy<-0.917] [0.0<nR=Cs<1.0] [0.0<nCrs<4.0] [353.715<SAtot<457.553] [32.7<C%<39.5]	0.272740873	[1.0<nRCO<1.0] [-0.917<Hy<-0.912] [1.0<nCsp2<5.0] [353.715<SAtot<390.591] [0.0<nR=Cp<0.0] [1.0<nCrt<3.0]	0.272740873	[1.0<nCq<1.0] [347.739<SAtot<356.088] [0.0<nR=Cp<0.0]	0.272740873
5	orris	0.45	0.59	0.55	5	[3.0<nCconj<3.0] [5.0<nCs<5.0] [265.357<SAtot<356.718]	0.181827249	[282.642<SAtot<283.242] [2.024<MLOGP<2.357]	0.181827249	[-0.923<Hy<-0.917] [0.0<nR=Cs<1.0] [0.0<nCrs<4.0] [353.715<SAtot<457.553] [32.7<C%<39.5]	0.272740873	[1.0<nRCO<1.0] [-0.917<Hy<-0.912] [1.0<nCsp2<5.0] [353.715<SAtot<390.591] [0.0<nR=Cp<0.0] [1.0<nCrt<3.0]	0.272740873	[1.0<nCq<1.0] [347.739<SAtot<356.088] [0.0<nArCHO<0.0] [0.0<nR06<1.0] [0.0<nR05<1.0]	0.272740873
5	orris	0.45	0.59	0.55	5	[11.5<O%<11.5] [1.0<nR=Cs<2.0] [2.322<Ui<2.585]	0.181827249	[3.0<nCconj<3.0] [5.0<nCs<5.0] [265.357<SAtot<356.718]	0.181827249	[-0.923<Hy<-0.917] [0.0<nR=Cs<1.0] [0.0<nCrs<4.0] [353.715<SAtot<457.553] [32.7<C%<39.5]	0.272740873	[1.0<nRCO<1.0] [-0.917<Hy<-0.912] [1.0<nCsp2<5.0] [353.715<SAtot<390.591] [0.0<nR=Cp<0.0] [1.0<nCrt<3.0]	0.272740873	[1.0<nCq<1.0] [347.739<SAtot<356.088] [0.0<nR=Cp<0.0]	0.272740873
5	orris	0.45	0.59	0.55	5	[3.0<nCconj<3.0] [5.0<nCs<5.0] [265.357<SAtot<356.718]	0.181827249	[282.642<SAtot<283.242] [2.024<MLOGP<2.357]	0.181827249	[-0.923<Hy<-0.917] [0.0<nR=Cs<1.0] [0.0<nCrs<4.0] [353.715<SAtot<457.553] [32.7<C%<39.5]	0.272740873	[1.0<nRCO<1.0] [-0.917<Hy<-0.912] [1.0<nCsp2<5.0] [353.715<SAtot<390.591] [0.0<nR=Cp<0.0] [1.0<nCrt<3.0]	0.272740873	[1.0<nCq<1.0] [347.739<SAtot<356.088] [0.0<nR=Cp<0.0]	0.272740873
5	orris	0.45	0.59	0.55	5	[3.0<nCconj<3.0] [5.0<nCs<5.0] [265.357<SAtot<356.718]	0.181827249	[16.305<Sv<16.305] [27.69<TPSA(Tot)<35.53]	0.181827249	[-0.923<Hy<-0.917] [0.0<nR=Cs<1.0] [0.0<nCrs<4.0] [353.715<SAtot<457.553] [32.7<C%<39.5]	0.272740873	[1.0<nRCO<1.0] [-0.917<Hy<-0.912] [1.0<nCsp2<5.0] [353.715<SAtot<390.591] [0.0<nR=Cp<0.0] [1.0<nCrt<3.0]	0.272740873	[1.0<nCq<1.0] [347.739<SAtot<356.088] [0.0<nArCHO<0.0] [0.0<nR06<1.0] [0.0<nR05<1.0]	0.272740873
5	orris	0.45	0.59	0.55	5	[282.642<SAtot<283.242] [20.23<TPSA(Tot)<35.53]	0.181827249	[3.0<nCconj<3.0] [5.0<nCs<5.0] [265.357<SAtot<356.718]	0.181827249	[-0.923<Hy<-0.917] [0.0<nR=Cs<1.0] [0.0<nCrs<4.0] [353.715<SAtot<457.553] [32.7<C%<39.5]	0.272740873	[1.0<nRCO<1.0] [-0.917<Hy<-0.912] [1.0<nCsp2<5.0] [353.715<SAtot<390.591] [0.0<nR=Cp<0.0] [1.0<nCrt<3.0]	0.272740873	[1.0<nCq<1.0] [347.739<SAtot<356.088] [0.0<nArCHO<0.0] [0.0<nR06<1.0] [0.0<nR05<1.0]	0.272740873
5	orris	0.45	0.59	0.55	5	[3.0<nCconj<3.0] [5.0<nCs<5.0] [265.357<SAtot<356.718]	0.181827249	[192.23<MW<192.23] [259.574<SAtot<282.642]	0.181827249	[-0.923<Hy<-0.917] [0.0<nR=Cs<1.0] [0.0<nCrs<4.0] [353.715<SAtot<457.553] [32.7<C%<39.5]	0.272740873	[1.0<nRCO<1.0] [-0.917<Hy<-0.912] [1.0<nCsp2<5.0] [353.715<SAtot<390.591] [0.0<nR=Cp<0.0] [1.0<nCrt<3.0]	0.272740873	[1.0<nCq<1.0] [347.739<SAtot<356.088] [0.0<nArCHO<0.0] [0.0<nR06<1.0] [0.0<nR05<1.0]	0.272740873
5	orris	0.45	0.59	0.55	5	[2.292<MLOGP<2.294]	0.181827249	[3.0<nCconj<3.0] [5.0<nCs<5.0] [265.357<SAtot<356.718]	0.181827249	[-0.923<Hy<-0.917] [0.0<nR=Cs<1.0] [0.0<nCrs<4.0] [353.715<SAtot<457.553] [32.7<C%<39.5]	0.272740873	[1.0<nRCO<1.0] [-0.917<Hy<-0.912] [1.0<nCsp2<5.0] [353.715<SAtot<390.591] [0.0<nR=Cp<0.0] [1.0<nCrt<3.0]	0.272740873	[1.0<nCq<1.0] [347.739<SAtot<356.088] [0.0<nArCHO<0.0] [0.0<nR06<1.0] [0.0<nR05<1.0]	0.272740873
4	peachy	0.46	0.68	0.54	5	[17.0<nSK<17.0] [4.662<MLOGP<5.275] [0.0<nCconj<0.0] [0.0<nCb-<1.0]	0.21429426	[7.0<nCs<7.0] [-0.822<Hy<-0.79] [59.3<H%<60.6] [255.706<SAtot<309.917]	0.240013936	[11.0<RBN<14.0] [2.0<nR=Cs<2.0] [410.856<SAtot<513.493] [26.3<TPSA(Tot)<26.3] [61.2<H%<61.9]	0.250016285	[1.0<nCp<1.0] [-0.822<Hy<-0.79] [1.0<Uc<1.585] [2.0<nHet<2.0] [272.124<SAtot<309.917] [0.0<nR#C-<0.0] [0.0<nCconj<0.0] [5.0<RBN<8.0]	0.400011911
4	peachy	0.46	0.68	0.54	5	[17.0<nSK<17.0] [4.662<MLOGP<5.275] [0.0<nCconj<0.0] [0.0<nCb-<1.0]	0.21429426	[7.0<nCs<7.0] [1.0<nCrs<6.0] [2.0<nHet<2.0] [156.25<MW<184.31]	0.240013936	[11.0<RBN<14.0] [2.0<nR=Cs<2.0] [4.333<MLOGP<5.483]	0.250016285	[1.0<nCp<1.0] [-0.822<Hy<-0.79] [1.0<Uc<1.585] [2.0<nHet<2.0] [272.124<SAtot<309.917] [0.0<nR#C-<0.0] [0.0<nCconj<0.0] [5.0<RBN<8.0]	0.400011911
4	peachy	0.46	0.68	0.54	5	[17.0<nSK<17.0] [4.662<MLOGP<5.275] [0.0<nCconj<0.0] [0.0<nCb-<1.0]	0.21429426	[7.0<nCs<7.0] [-0.822<Hy<-0.79] [59.3<H%<60.6] [255.706<SAtot<309.917]	0.240013936	[11.0<RBN<14.0] [2.0<nR=Cs<2.0] [410.856<SAtot<513.493] [26.3<TPSA(Tot)<26.3] [61.2<H%<61.9]	0.250016285	[1.0<nCp<1.0] [-0.822<Hy<-0.79] [1.0<Uc<1.585] [2.0<nHet<2.0] [272.124<SAtot<309.917] [0.0<nR#C-<0.0] [0.0<nCconj<0.0] [5.0<RBN<8.0]	0.400011911
4	peachy	0.46	0.68	0.54	5	[17.0<nSK<17.0] [4.662<MLOGP<5.275] [0.0<nCconj<0.0] [0.0<nCb-<1.0]	0.21429426	[7.0<nCs<7.0] [1.0<nCrs<6.0] [2.0<nHet<2.0] [156.25<MW<184.31]	0.240013936	[11.0<RBN<14.0] [2.0<nR=Cs<2.0] [410.856<SAtot<513.493] [26.3<TPSA(Tot)<26.3] [61.2<H%<61.9]	0.250016285	[1.0<nCp<1.0] [-0.822<Hy<-0.79] [1.0<Uc<1.585] [2.0<nHet<2.0] [272.124<SAtot<309.917] [0.0<nR#C-<0.0] [0.0<nCconj<0.0] [5.0<RBN<8.0]	0.400011911
5	pear	0.58	0.61	0.42	5	[0.357<ARR<0.385] [-0.766<Hy<-0.734]	0.142872442	[357.033<SAtot<358.703] [33.0<nBT<35.0] [2.0<nCs<6.0]	0.214308663	[47.0<nBT<52.0] [1.0<nR=Ct<2.0] [4.187<MLOGP<4.713] [1.585<Uc<2.322]	0.214308663	[4.0<nCp<4.0] [26.3<TPSA(Tot)<52.6] [22.0<nBT<34.0] [30.4<C%<35.3] [0.0<nR=Ct<1.0] [0.0<nCrt<0.0] [1.0<nCs<2.0] [0.0<nCt<1.0]	0.387127976	[1.0<nR=Cp<1.0] [2.0<Uc<2.322] [2.0<nR=Cs<3.0] [2.0<nHAcc<2.0] [35.0<C%<36.0] [357.033<SAtot<533.668]	0.400035539
5	pear	0.58	0.61	0.42	5	[0.357<ARR<0.385] [-0.766<Hy<-0.734]	0.142872442	[357.033<SAtot<358.703] [33.0<nBT<35.0] [2.0<nCs<6.0]	0.214308663	[47.0<nBT<52.0] [4.0<nCs<7.0] [30.0<nH<32.0] [-0.891<Hy<-0.873]	0.214308663	[4.0<nCp<4.0] [26.3<TPSA(Tot)<52.6] [22.0<nBT<34.0] [30.4<C%<35.3] [0.0<nR=Ct<1.0] [0.0<nCrt<0.0] [1.0<nCs<2.0] [0.0<nCt<1.0]	0.387127976	[1.0<nR=Cp<1.0] [2.0<Uc<2.322] [2.0<nR=Cs<3.0] [2.0<nHAcc<2.0] [35.0<C%<36.0] [357.033<SAtot<533.668]	0.400035539
5	pear	0.58	0.61	0.42	5	[0.357<ARR<0.385] [-0.766<Hy<-0.734]	0.142872442	[357.033<SAtot<358.703] [33.0<nBT<35.0] [2.0<nCs<6.0]	0.214308663	[30.0<nH<32.0] [60.0<H%<62.5] [1.585<Ui<2.322] [4.0<nCs<7.0]	0.214308663	[4.0<nCp<4.0] [26.3<TPSA(Tot)<52.6] [22.0<nBT<34.0] [30.4<C%<35.3] [0.0<nR=Ct<1.0] [0.0<nCrt<0.0] [1.0<nCs<2.0] [0.0<nCt<1.0]	0.387127976	[1.0<nR=Cp<1.0] [2.0<Uc<2.322] [2.0<nR=Cs<3.0] [2.0<nHAcc<2.0] [35.0<C%<36.0] [357.033<SAtot<533.668]	0.400035539
5	pear	0.58	0.61	0.42	5	[0.357<ARR<0.385] [-0.766<Hy<-0.734]	0.142872442	[357.033<SAtot<358.703] [33.0<nBT<35.0] [2.0<nCs<6.0]	0.214308663	[30.0<nH<32.0] [60.0<H%<62.5] [1.585<Ui<2.322] [4.0<nCs<7.0]	0.214308663	[1.0<nR=Cp<1.0] [4.0<nCp<5.0] [58.8<H%<60.0] [26.3<TPSA(Tot)<26.3] [357.033<SAtot<503.835] [35.0<C%<36.0]	0.34486126	[4.0<nCp<4.0] [26.3<TPSA(Tot)<52.6] [22.0<nBT<34.0] [30.4<C%<35.3] [0.0<nR=Ct<1.0] [0.0<nCrt<0.0] [1.0<nCs<2.0] [0.0<nCt<1.0]	0.387127976
5	pear	0.58	0.61	0.42	5	[0.357<ARR<0.385] [-0.766<Hy<-0.734]	0.142872442	[357.033<SAtot<358.703] [33.0<nBT<35.0] [2.0<nCs<6.0]	0.214308663	[47.0<nBT<52.0] [1.0<nR=Ct<2.0] [4.187<MLOGP<4.713] [1.585<Uc<2.322]	0.214308663	[1.0<nR=Cp<1.0] [4.0<nCp<5.0] [58.8<H%<60.0] [26.3<TPSA(Tot)<26.3] [357.033<SAtot<503.835] [35.0<C%<36.0]	0.34486126	[4.0<nCp<4.0] [26.3<TPSA(Tot)<52.6] [22.0<nBT<34.0] [30.4<C%<35.3] [0.0<nR=Ct<1.0] [0.0<nCrt<0.0] [1.0<nCs<2.0] [0.0<nCt<1.0]	0.387127976
5	pear	0.58	0.61	0.42	5	[0.357<ARR<0.385] [-0.766<Hy<-0.734]	0.142872442	[357.033<SAtot<358.703] [33.0<nBT<35.0] [2.0<nCs<6.0]	0.214308663	[48.0<nAT<53.0] [4.187<MLOGP<4.713] [2.0<nHAcc<2.0] [60.0<H%<62.5]	0.214308663	[4.0<nCp<4.0] [26.3<TPSA(Tot)<52.6] [22.0<nBT<34.0] [30.4<C%<35.3] [0.0<nR=Ct<1.0] [0.0<nCrt<0.0] [1.0<nCs<2.0] [0.0<nCt<1.0]	0.387127976	[1.0<nR=Cp<1.0] [2.0<Uc<2.322] [2.0<nR=Cs<3.0] [2.0<nHAcc<2.0] [35.0<C%<36.0] [357.033<SAtot<533.668]	0.400035539
5	pear	0.58	0.61	0.42	5	[0.357<ARR<0.385] [-0.766<Hy<-0.734]	0.142872442	[357.033<SAtot<358.703] [33.0<nBT<35.0] [2.0<nCs<6.0]	0.214308663	[48.0<nAT<53.0] [4.187<MLOGP<4.713] [2.0<nHAcc<2.0] [60.0<H%<62.5]	0.214308663	[1.0<nR=Cp<1.0] [4.0<nCp<5.0] [58.8<H%<60.0] [26.3<TPSA(Tot)<26.3] [357.033<SAtot<503.835] [35.0<C%<36.0]	0.34486126	[4.0<nCp<4.0] [26.3<TPSA(Tot)<52.6] [22.0<nBT<34.0] [30.4<C%<35.3] [0.0<nR=Ct<1.0] [0.0<nCrt<0.0] [1.0<nCs<2.0] [0.0<nCt<1.0]	0.387127976
5	pear	0.58	0.61	0.42	5	[0.357<ARR<0.385] [-0.766<Hy<-0.734]	0.142872442	[357.033<SAtot<358.703] [33.0<nBT<35.0] [2.0<nCs<6.0]	0.214308663	[47.0<nBT<52.0] [4.0<nCs<7.0] [30.0<nH<32.0] [-0.891<Hy<-0.873]	0.214308663	[1.0<nR=Cp<1.0] [4.0<nCp<5.0] [58.8<H%<60.0] [26.3<TPSA(Tot)<26.3] [357.033<SAtot<503.835] [35.0<C%<36.0]	0.34486126	[4.0<nCp<4.0] [26.3<TPSA(Tot)<52.6] [22.0<nBT<34.0] [30.4<C%<35.3] [0.0<nR=Ct<1.0] [0.0<nCrt<0.0] [1.0<nCs<2.0] [0.0<nCt<1.0]	0.387127976
2	peperry	0.78	0.5	0.22	5	[1.0<RBN<1.0] [353.269<SAtot<393.84]	0.315799605	[0.0<nO<0.0] [2.0<nCt<2.0] [38.5<C%<38.5] [0.0<nR04<0.0] [0.0<RBN<1.0] [0.0<nR05<1.0]	0.600016255
2	peperry	0.78	0.5	0.22	5	[1.0<RBN<1.0] [353.269<SAtot<393.84]	0.315799605	[1.128<Mi<1.128] [2.0<nCt<2.0] [61.5<H%<61.5] [0.0<nR04<0.0] [232.544<SAtot<353.269] [0.0<nR05<1.0]	0.600016255
4	phenolic	0.72	0.88	0.28	5	[216.155<SAtot<218.661] [0.0<nCrs<0.0] [0.0<nOHp<0.0] [30.4<C%<45.0] [0.0<Ui<2.322]	0.322613214	[1.117<Mi<1.118] [-0.768<Hy<-0.158] [0.0<nR=Ct<0.0] [43.5<H%<50.0] [0.0<nOxiranes<0.0] [0.0<nR=Cp<0.0]	0.344869181	[2.807<Uc<2.807] [3.0<nCp<5.0] [0.4<ARR<0.545] [2.0<Ui<2.0] [-0.888<Hy<-0.277] [37.8<C%<40.0] [0.0<nOHt<0.0] [0.0<nOHp<0.0]	0.411795921	[0.6<ARR<0.75] [1.0<nArOH<2.0] [2.807<Uc<3.17] [170.356<SAtot<222.475] [0.893<MLOGP<2.778] [0.0<nArCO<0.0]	0.550020251
4	pineapple	0.58	0.48	0.42	5	[23.0<nAT<23.0] [1.0<nRCOOR<1.0] [3.0<RBN<5.0]	0.277426268	[1.0<nBM<1.0] [237.978<SAtot<271.567] [26.3<TPSA(Tot)<26.3] [0.0<nROR<0.0] [3.0<RBN<6.0] [0.0<nR05<0.0]	0.425385779	[60.9<H%<61.5] [2.0<nHAcc<2.0] [0.0<nCrt<0.0] [1.0<Uc<1.0] [1.727<MLOGP<2.861] [26.3<TPSA(Tot)<26.3] [3.0<RBN<6.0]	0.430791858	[1.0<Ui<1.0] [-0.79<Hy<-0.727] [26.3<TPSA(Tot)<35.53] [22.0<nBT<28.0] [30.4<C%<32.1] [0.0<nCs<5.0]	0.466886215
4	pineapple	0.58	0.48	0.42	5	[23.0<nAT<23.0] [1.0<nRCOOR<1.0] [3.0<RBN<5.0]	0.277426268	[1.0<nBM<1.0] [237.978<SAtot<271.567] [26.3<TPSA(Tot)<26.3] [0.0<nROR<0.0] [3.0<RBN<6.0] [0.0<nR05<0.0]	0.425385779	[60.9<H%<61.5] [2.0<nHAcc<2.0] [0.0<nCrt<0.0] [1.0<Uc<1.0] [1.727<MLOGP<2.861] [26.3<TPSA(Tot)<26.3] [3.0<RBN<6.0]	0.430791858	[1.0<nRCOOR<1.0] [7.0<nC<9.0] [1.0<Ui<1.0] [6.9<O%<10.7] [26.3<TPSA(Tot)<35.53] [30.4<C%<32.1] [1.149<MLOGP<2.377]	0.466886215
4	piney	0.7	0.66	0.3	10	[20.0<nH<22.0] [1.0<nCrt<1.0] [9.0<nCsp3<12.0] [20.23<TPSA(Tot)<26.3] [1.0<RBN<4.0] [3.2<O%<5.9]	0.400054636	[11.0<nCsp3<12.0] [1.0<nR06<1.0] [0.0<nR=Ct<1.0] [0.0<Ui<1.585] [2.794<MLOGP<3.545] [4.0<nCs<6.0]	0.409130417	[2.0<nCrq<2.0] [2.0<nHet<2.0] [26.3<TPSA(Tot)<26.3] [1.0<nCrt<2.0] [3.0<nCp<4.0]	0.410317078	[2.0<nR05<2.0] [20.23<TPSA(Tot)<26.3] [182.304<SAtot<399.893] [0.0<nOHt<0.0] [0.0<nCp<4.0] [53.7<H%<60.5]	0.450061466
4	piney	0.7	0.66	0.3	10	[20.0<nH<22.0] [1.0<nCrt<1.0] [9.0<nCsp3<12.0] [20.23<TPSA(Tot)<26.3] [1.0<RBN<4.0] [3.2<O%<5.9]	0.400054636	[11.0<nCsp3<12.0] [1.0<nR06<1.0] [0.0<nR=Ct<1.0] [0.0<Ui<1.585] [2.794<MLOGP<3.545] [4.0<nCs<6.0]	0.409130417	[2.0<nR05<2.0] [20.23<TPSA(Tot)<26.3] [182.304<SAtot<399.893] [0.0<nOHt<0.0] [0.0<nCp<4.0] [53.7<H%<60.5]	0.450061466	[4.0<nCp<4.0] [26.3<TPSA(Tot)<26.3] [1.0<nCrt<2.0] [3.0<nCs<7.0] [-0.901<Hy<-0.835]	0.468118357
4	piney	0.7	0.66	0.3	10	[20.0<nH<22.0] [1.0<nCrt<1.0] [9.0<nCsp3<12.0] [20.23<TPSA(Tot)<26.3] [1.0<RBN<4.0] [3.2<O%<5.9]	0.400054636	[11.0<nCsp3<12.0] [3.0<nCrs<5.0] [4.0<nCs<6.0] [1.0<nO<2.0] [2.794<MLOGP<3.545] [1.134<Mi<1.139]	0.409130417	[2.0<nCrq<2.0] [2.0<nHet<2.0] [26.3<TPSA(Tot)<26.3] [1.0<nCrt<2.0] [3.0<nCp<4.0]	0.410317078	[2.0<nR05<2.0] [20.23<TPSA(Tot)<26.3] [182.304<SAtot<399.893] [0.0<nOHt<0.0] [0.0<nCp<4.0] [53.7<H%<60.5]	0.450061466
4	piney	0.7	0.66	0.3	10	[20.0<nH<22.0] [1.0<nCrt<1.0] [9.0<nCsp3<12.0] [20.23<TPSA(Tot)<26.3] [1.0<RBN<4.0] [3.2<O%<5.9]	0.400054636	[11.0<nCsp3<12.0] [3.0<nCrs<5.0] [4.0<nCs<6.0] [1.0<nO<2.0] [2.794<MLOGP<3.545] [1.134<Mi<1.139]	0.409130417	[2.0<nR05<2.0] [20.23<TPSA(Tot)<26.3] [182.304<SAtot<399.893] [0.0<nOHt<0.0] [0.0<nCp<4.0] [53.7<H%<60.5]	0.450061466	[4.0<nCp<4.0] [26.3<TPSA(Tot)<26.3] [1.0<nCrt<2.0] [3.0<nCs<7.0] [-0.901<Hy<-0.835]	0.468118357
3	plum	0.7	0.37	0.3	5	[38.9<C%<38.9] [2.807<Uc<3.0] [26.3<TPSA(Tot)<39.44] [3.0<RBN<7.0] [0.563<MLOGP<3.494]	0.250016285	[3.0<Uc<3.0] [0.375<ARR<0.4] [2.9<O%<5.7] [6.0<RBN<7.0]	0.320018581	[6.0<RBN<7.0] [0.375<ARR<0.4] [7.0<nCsp2<7.0] [37.1<C%<38.9] [2.0<nCs<4.0] [207.3<MW<221.33]	0.37038722
3	plum	0.7	0.37	0.3	5	[38.9<C%<38.9] [2.807<Uc<3.0] [26.3<TPSA(Tot)<39.44] [3.0<RBN<7.0] [0.563<MLOGP<3.494]	0.250016285	[2.17<Ui<2.322] [3.442<MLOGP<3.563] [34.163<Se<37.374] [3.0<Uc<3.0] [3.0<nCs<4.0]	0.320018581	[6.0<RBN<7.0] [0.375<ARR<0.4] [7.0<nCsp2<7.0] [37.1<C%<38.9] [2.0<nCs<4.0] [207.3<MW<221.33]	0.37038722
3	plum	0.7	0.37	0.3	5	[38.9<C%<38.9] [2.807<Uc<3.0] [26.3<TPSA(Tot)<39.44] [3.0<RBN<7.0] [0.563<MLOGP<3.494]	0.250016285	[0.0<RBN<1.0] [1.0<nArOH<2.0] [0.0<nCsp3<4.0] [0.5<ARR<0.75] [40.0<C%<43.8] [15.851<Se<24.836] [0.0<nCq<0.0] [0.0<nArCO<0.0]	0.42877195	[6.0<RBN<7.0] [0.375<ARR<0.4] [7.0<nCsp2<7.0] [37.1<C%<38.9] [2.0<nCs<4.0] [207.3<MW<221.33]	0.37038722
3	plum	0.7	0.37	0.3	5	[38.9<C%<38.9] [2.807<Uc<3.0] [26.3<TPSA(Tot)<39.44] [3.0<RBN<7.0] [0.563<MLOGP<3.494]	0.250016285	[35.0<nBT<36.0] [4.0<nCbH<9.0] [2.9<O%<5.7] [3.442<MLOGP<3.563] [3.0<nCs<4.0]	0.320018581	[6.0<RBN<7.0] [0.375<ARR<0.4] [7.0<nCsp2<7.0] [37.1<C%<38.9] [2.0<nCs<4.0] [207.3<MW<221.33]	0.37038722
3	plum	0.7	0.37	0.3	5	[2.17<Ui<2.322] [14.0<nC<14.0] [344.056<SAtot<363.404] [3.0<nCs<4.0]	0.250016285	[38.9<C%<38.9] [2.807<Uc<3.0] [26.3<TPSA(Tot)<39.44] [3.0<RBN<7.0] [0.563<MLOGP<3.494]	0.250016285	[6.0<RBN<7.0] [0.375<ARR<0.4] [7.0<nCsp2<7.0] [37.1<C%<38.9] [2.0<nCs<4.0] [207.3<MW<221.33]	0.37038722
3	plum	0.7	0.37	0.3	5	[38.9<C%<38.9] [2.807<Uc<3.0] [26.3<TPSA(Tot)<39.44] [3.0<RBN<7.0] [0.563<MLOGP<3.494]	0.250016285	[35.0<nAT<36.0] [6.0<nCar<6.0] [0.0<nCrs<0.0] [37.1<C%<40.0] [6.0<RBN<7.0]	0.320018581	[6.0<RBN<7.0] [0.375<ARR<0.4] [7.0<nCsp2<7.0] [37.1<C%<38.9] [2.0<nCs<4.0] [207.3<MW<221.33]	0.37038722
3	plum	0.7	0.37	0.3	5	[38.9<C%<38.9] [2.807<Uc<3.0] [26.3<TPSA(Tot)<39.44] [3.0<RBN<7.0] [0.563<MLOGP<3.494]	0.250016285	[35.0<nBT<36.0] [0.375<ARR<0.4] [-0.912<Hy<0.39] [3.0<nCs<4.0]	0.320018581	[6.0<RBN<7.0] [0.375<ARR<0.4] [7.0<nCsp2<7.0] [37.1<C%<38.9] [2.0<nCs<4.0] [207.3<MW<221.33]	0.37038722
3	plum	0.7	0.37	0.3	5	[38.9<C%<38.9] [2.807<Uc<3.0] [26.3<TPSA(Tot)<39.44] [3.0<RBN<7.0] [0.563<MLOGP<3.494]	0.250016285	[35.0<nBT<36.0] [4.0<nCbH<9.0] [3.0<Uc<3.0] [6.0<RBN<7.0]	0.320018581	[6.0<RBN<7.0] [0.375<ARR<0.4] [7.0<nCsp2<7.0] [37.1<C%<38.9] [2.0<nCs<4.0] [207.3<MW<221.33]	0.37038722
3	powdery	0.4	0.67	0.6	5	[2.0<nArOR<2.0] [3.0<nHet<4.0] [21.844<Se<26.284] [35.53<TPSA(Tot)<44.76] [38.1<H%<46.2]	0.285717639	[7.1<O%<7.1] [293.603<SAtot<408.382] [7.0<nCsp2<9.0] [0.0<nR=Ct<0.0]	0.285717639	[249.123<SAtot<251.108] [41.7<C%<54.2] [0.0<nArCOOR<0.0] [0.0<nCp<1.0] [0.0<nCs<1.0]	0.285717639
3	powdery	0.4	0.67	0.6	5	[2.0<nArOR<2.0] [-0.766<Hy<-0.673] [38.1<H%<46.2] [1.257<MLOGP<1.58]	0.285717639	[7.1<O%<7.1] [293.603<SAtot<408.382] [7.0<nCsp2<9.0] [0.0<nR=Ct<0.0]	0.285717639	[249.123<SAtot<251.108] [41.7<C%<54.2] [0.0<nArCOOR<0.0] [0.0<nCp<1.0] [0.0<nCs<1.0]	0.285717639
3	powdery	0.4	0.67	0.6	5	[7.1<O%<7.1] [4.0<nCbH<5.0] [2.873<MLOGP<4.062] [0.0<nR=Ct<0.0]	0.285717639	[249.123<SAtot<251.108] [41.7<C%<54.2] [0.0<nArCOOR<0.0] [0.0<nCp<1.0] [0.0<nCs<1.0]	0.285717639	[2.0<nArOR<2.0] [-0.766<Hy<-0.673] [0.0<nArCO<0.0] [3.0<Uc<3.0] [21.0<nAT<26.0]	0.285717639
3	powdery	0.4	0.67	0.6	5	[7.1<O%<7.1] [293.603<SAtot<408.382] [7.0<nCsp2<9.0] [0.0<nR=Ct<0.0]	0.285717639	[249.123<SAtot<251.108] [41.7<C%<54.2] [0.0<nArCOOR<0.0] [0.0<nCp<1.0] [0.0<nCs<1.0]	0.285717639	[2.0<nArOR<2.0] [3.0<nHet<4.0] [22.0<nBT<27.0] [219.139<SAtot<256.177]	0.285717639
3	powdery	0.4	0.67	0.6	5	[3.0<nCb-<3.0] [1.0<nR05<1.0] [0.94<MLOGP<1.58]	0.285717639	[7.1<O%<7.1] [293.603<SAtot<408.382] [7.0<nCsp2<9.0] [0.0<nR=Ct<0.0]	0.285717639	[249.123<SAtot<251.108] [41.7<C%<54.2] [0.0<nArCOOR<0.0] [0.0<nCp<1.0] [0.0<nCs<1.0]	0.285717639
3	powdery	0.4	0.67	0.6	5	[2.0<nArOR<2.0] [3.0<nHet<4.0] [21.844<Se<26.284] [35.53<TPSA(Tot)<44.76] [38.1<H%<46.2]	0.285717639	[7.1<O%<7.1] [4.0<nCbH<5.0] [2.873<MLOGP<4.062] [0.0<nR=Ct<0.0]	0.285717639	[249.123<SAtot<251.108] [41.7<C%<54.2] [0.0<nArCOOR<0.0] [0.0<nCp<1.0] [0.0<nCs<1.0]	0.285717639
3	powdery	0.4	0.67	0.6	5	[3.0<nCb-<3.0] [1.0<nR05<1.0] [0.94<MLOGP<1.58]	0.285717639	[7.1<O%<7.1] [4.0<nCbH<5.0] [2.873<MLOGP<4.062] [0.0<nR=Ct<0.0]	0.285717639	[249.123<SAtot<251.108] [41.7<C%<54.2] [0.0<nArCOOR<0.0] [0.0<nCp<1.0] [0.0<nCs<1.0]	0.285717639
3	powdery	0.4	0.67	0.6	5	[7.1<O%<7.1] [293.603<SAtot<408.382] [7.0<nCsp2<9.0] [0.0<nR=Ct<0.0]	0.285717639	[249.123<SAtot<251.108] [41.7<C%<54.2] [0.0<nArCOOR<0.0] [0.0<nCp<1.0] [0.0<nCs<1.0]	0.285717639	[2.0<nArOR<2.0] [-0.766<Hy<-0.673] [0.0<nArCO<0.0] [3.0<Uc<3.0] [21.0<nAT<26.0]	0.285717639
3	powdery	0.4	0.67	0.6	5	[2.0<nArOR<2.0] [-0.766<Hy<-0.673] [38.1<H%<46.2] [1.257<MLOGP<1.58]	0.285717639	[7.1<O%<7.1] [4.0<nCbH<5.0] [2.873<MLOGP<4.062] [0.0<nR=Ct<0.0]	0.285717639	[249.123<SAtot<251.108] [41.7<C%<54.2] [0.0<nArCOOR<0.0] [0.0<nCp<1.0] [0.0<nCs<1.0]	0.285717639
3	powdery	0.4	0.67	0.6	5	[7.1<O%<7.1] [4.0<nCbH<5.0] [2.873<MLOGP<4.062] [0.0<nR=Ct<0.0]	0.285717639	[249.123<SAtot<251.108] [41.7<C%<54.2] [0.0<nArCOOR<0.0] [0.0<nCp<1.0] [0.0<nCs<1.0]	0.285717639	[2.0<nArOR<2.0] [3.0<nHet<4.0] [22.0<nBT<27.0] [219.139<SAtot<256.177]	0.285717639
5	root	0.42	0.77	0.58	5	[240.32<MW<240.43] [318.958<SAtot<427.191]	0.222228275	[46.2<C%<46.2] [3.0<Uc<3.585]	0.222228275	[40.0<nBT<41.0] [396.137<SAtot<398.195] [63.4<H%<63.4]	0.222228275	[3.0<nCb-<3.0] [1.121<Mi<1.121] [0.0<TPSA(Tot)<29.46]	0.222228275	[3.0<nCb-<3.0] [1.0<nCt<1.0] [-0.972<Hy<-0.888]	0.333342412
5	root	0.42	0.77	0.58	5	[46.2<C%<46.2] [3.0<Uc<3.585]	0.222228275	[3.0<nCb-<3.0] [1.121<Mi<1.121] [0.0<TPSA(Tot)<29.46]	0.222228275	[10.0<RBN<10.0] [4.437<MLOGP<4.437]	0.222228275	[240.32<MW<240.43] [0.0<nDB<1.0]	0.222228275	[3.0<nCb-<3.0] [1.0<nCt<1.0] [-0.972<Hy<-0.888]	0.333342412
5	root	0.42	0.77	0.58	5	[46.2<C%<46.2] [2.322<Ui<2.807]	0.222228275	[3.0<nCb-<3.0] [1.121<Mi<1.121] [0.0<TPSA(Tot)<29.46]	0.222228275	[10.0<RBN<10.0] [4.437<MLOGP<4.437]	0.222228275	[240.32<MW<240.43] [0.0<nDB<1.0]	0.222228275	[3.0<nCb-<3.0] [1.0<nCt<1.0] [-0.972<Hy<-0.888]	0.333342412
5	root	0.42	0.77	0.58	5	[46.2<C%<46.2] [2.322<Ui<2.807]	0.222228275	[40.0<nBT<41.0] [396.137<SAtot<398.195] [63.4<H%<63.4]	0.222228275	[3.0<nCb-<3.0] [1.121<Mi<1.121] [0.0<TPSA(Tot)<29.46]	0.222228275	[240.32<MW<240.43] [0.0<nDB<1.0]	0.222228275	[3.0<nCb-<3.0] [1.0<nCt<1.0] [-0.972<Hy<-0.888]	0.333342412
5	root	0.42	0.77	0.58	5	[46.2<C%<46.2] [2.322<Ui<2.807]	0.222228275	[3.0<nCb-<3.0] [1.121<Mi<1.121] [0.0<TPSA(Tot)<29.46]	0.222228275	[240.32<MW<240.43] [0.0<nDB<1.0]	0.222228275	[4.316<MLOGP<4.437] [3.0<nCp<4.0] [58.1<H%<63.4] [0.0<nR=Ct<0.0]	0.315796604	[3.0<nCb-<3.0] [1.0<nCt<1.0] [-0.972<Hy<-0.888]	0.333342412
5	root	0.42	0.77	0.58	5	[46.2<C%<46.2] [3.0<Uc<3.585]	0.222228275	[3.0<nCb-<3.0] [1.121<Mi<1.121] [0.0<TPSA(Tot)<29.46]	0.222228275	[240.32<MW<240.43] [0.0<nDB<1.0]	0.222228275	[4.316<MLOGP<4.437] [3.0<nCp<4.0] [58.1<H%<63.4] [0.0<nR=Ct<0.0]	0.315796604	[3.0<nCb-<3.0] [1.0<nCt<1.0] [-0.972<Hy<-0.888]	0.333342412
5	root	0.42	0.77	0.58	5	[46.2<C%<46.2] [3.0<Uc<3.585]	0.222228275	[40.0<nBT<41.0] [396.137<SAtot<398.195] [63.4<H%<63.4]	0.222228275	[3.0<nCb-<3.0] [1.121<Mi<1.121] [0.0<TPSA(Tot)<29.46]	0.222228275	[240.32<MW<240.43] [0.0<nDB<1.0]	0.222228275	[3.0<nCb-<3.0] [1.0<nCt<1.0] [-0.972<Hy<-0.888]	0.333342412
5	root	0.42	0.77	0.58	5	[240.32<MW<240.43] [318.958<SAtot<427.191]	0.222228275	[46.2<C%<46.2] [3.0<Uc<3.585]	0.222228275	[3.0<nCb-<3.0] [1.121<Mi<1.121] [0.0<TPSA(Tot)<29.46]	0.222228275	[4.316<MLOGP<4.437] [3.0<nCp<4.0] [58.1<H%<63.4] [0.0<nR=Ct<0.0]	0.315796604	[3.0<nCb-<3.0] [1.0<nCt<1.0] [-0.972<Hy<-0.888]	0.333342412
5	root	0.42	0.77	0.58	5	[240.32<MW<240.43] [318.958<SAtot<427.191]	0.222228275	[46.2<C%<46.2] [3.0<Uc<3.585]	0.222228275	[3.0<nCb-<3.0] [1.121<Mi<1.121] [0.0<TPSA(Tot)<29.46]	0.222228275	[10.0<RBN<10.0] [4.437<MLOGP<4.437]	0.222228275	[3.0<nCb-<3.0] [1.0<nCt<1.0] [-0.972<Hy<-0.888]	0.333342412
9	rose	0.6	0.51	0.4	20	[1.0<nCb-<1.0] [1.0<nR=Ct<4.0] [25.0<nBT<46.0] [8.0<nBM<9.0]	0.549992083	[34.0<nAT<34.0] [1.0<nR=Cs<2.0] [0.0<nCt<1.0] [0.0<nR=Cp<1.0]	0.549992083	[1.0<nOHp<1.0] [4.0<nCbH<5.0] [2.0<Ui<2.0]	0.549992083	[8.0<RBN<8.0] [1.0<nCt<2.0] [1.0<nO<2.0] [3.146<MLOGP<4.425] [0.0<nOHp<0.0]	0.649990643	[1.138<Mi<1.138] [3.0<nCs<9.0] [38.258<Se<46.909] [10.0<nCsp3<13.0]	0.649990643	[1.0<nROR<1.0] [-0.917<Hy<-0.835] [1.0<Uc<3.7] [0.0<nOxiranes<0.0] [32.4<C%<46.9]	0.649990643	[2.0<nR=Ct<2.0] [1.0<nRCOOR<1.0] [0.0<nR=Cp<0.0] [57.9<H%<61.8] [17.171<Sv<29.385]	0.681809374	[1.0<nOHp<1.0] [299.66<SAtot<354.868] [0.0<Uc<1.585] [0.0<nR05<0.0] [0.0<nR=Cs<2.0]	0.699989923	[8.0<RBN<8.0] [1.0<nR=Ct<2.0] [54.5<H%<63.4] [2.865<MLOGP<4.58] [2.0<nCp<5.0]	0.699989923
9	rose	0.6	0.51	0.4	20	[1.0<nCb-<1.0] [1.0<nR=Ct<4.0] [25.0<nBT<46.0] [8.0<nBM<9.0]	0.549992083	[1.0<nOHp<1.0] [4.0<nCbH<5.0] [2.0<Ui<2.0]	0.549992083	[34.0<nAT<34.0] [1.0<nR=Cs<2.0] [-0.888<Hy<0.29] [0.0<nCrq<0.0]	0.549992083	[8.0<RBN<8.0] [1.0<nCt<2.0] [1.0<nO<2.0] [3.146<MLOGP<4.425] [0.0<nOHp<0.0]	0.649990643	[1.138<Mi<1.138] [3.0<nCs<9.0] [38.258<Se<46.909] [10.0<nCsp3<13.0]	0.649990643	[1.0<nROR<1.0] [-0.917<Hy<-0.835] [1.0<Uc<3.7] [0.0<nOxiranes<0.0] [32.4<C%<46.9]	0.649990643	[2.0<nR=Ct<2.0] [1.0<nRCOOR<1.0] [0.0<nR=Cp<0.0] [57.9<H%<61.8] [17.171<Sv<29.385]	0.681809374	[1.0<nOHp<1.0] [299.66<SAtot<354.868] [0.0<Uc<1.585] [0.0<nR05<0.0] [0.0<nR=Cs<2.0]	0.699989923	[8.0<RBN<8.0] [1.0<nR=Ct<2.0] [54.5<H%<63.4] [2.865<MLOGP<4.58] [2.0<nCp<5.0]	0.699989923
9	rose	0.6	0.51	0.4	20	[34.0<nAT<34.0] [1.0<nR=Cs<2.0] [0.0<nCt<1.0] [0.0<nR=Cp<1.0]	0.549992083	[1.0<nCb-<1.0] [1.0<nR=Ct<4.0] [13.0<nSK<20.0] [267.526<SAtot<453.82]	0.549992083	[1.0<nOHp<1.0] [4.0<nCbH<5.0] [2.0<Ui<2.0]	0.549992083	[8.0<RBN<8.0] [1.0<nCt<2.0] [1.0<nO<2.0] [3.146<MLOGP<4.425] [0.0<nOHp<0.0]	0.649990643	[1.138<Mi<1.138] [3.0<nCs<9.0] [38.258<Se<46.909] [10.0<nCsp3<13.0]	0.649990643	[1.0<nROR<1.0] [-0.917<Hy<-0.835] [1.0<Uc<3.7] [0.0<nOxiranes<0.0] [32.4<C%<46.9]	0.649990643	[2.0<nR=Ct<2.0] [1.0<nRCOOR<1.0] [0.0<nR=Cp<0.0] [57.9<H%<61.8] [17.171<Sv<29.385]	0.681809374	[1.0<nOHp<1.0] [299.66<SAtot<354.868] [0.0<Uc<1.585] [0.0<nR05<0.0] [0.0<nR=Cs<2.0]	0.699989923	[8.0<RBN<8.0] [1.0<nR=Ct<2.0] [54.5<H%<63.4] [2.865<MLOGP<4.58] [2.0<nCp<5.0]	0.699989923
1	sandalwood	0.8	0.67	0.2	5	[3.0<nCrt<5.0] [1.0<nHDon<1.0] [0.0<nR04<0.0] [1.0<nCrq<2.0]	0.727274739
1	sandalwood	0.8	0.67	0.2	5	[3.0<nCrt<5.0] [1.0<nHDon<1.0] [-0.429<Hy<-0.325] [2.0<nR05<3.0]	0.727274739
3	smoky	0.57	0.89	0.43	5	[1.0<nArOH<1.0] [1.859<MLOGP<2.193] [1.117<Mi<1.121] [0.0<nCconj<0.0]	0.400003286	[7.0<nC<7.0] [2.807<Uc<2.807] [41.2<C%<43.8] [-0.158<Hy<-0.107]	0.428576459	[0.0<RBN<0.0] [4.0<nCar<5.0] [99.023<SAtot<129.741]	0.428576459
3	smoky	0.57	0.89	0.43	5	[1.0<nArOH<1.0] [1.859<MLOGP<2.193] [1.117<Mi<1.121] [0.0<nCconj<0.0]	0.400003286	[7.0<nC<7.0] [4.0<nCbH<4.0] [6.0<nBM<6.0] [20.23<TPSA(Tot)<48.03]	0.428576459	[5.0<nSK<6.0] [1.807<Ui<2.0] [1.116<Mi<1.141]	0.428576459
3	smoky	0.57	0.89	0.43	5	[1.0<nArOH<1.0] [1.859<MLOGP<2.193] [20.23<TPSA(Tot)<29.46] [0.0<nR=Cs<1.0] [5.3<O%<8.3]	0.400003286	[7.0<nC<7.0] [2.807<Uc<2.807] [41.2<C%<43.8] [-0.158<Hy<-0.107]	0.428576459	[0.0<nCsp3<1.0] [99.023<SAtot<129.741] [1.0<nHet<1.0]	0.428576459
3	smoky	0.57	0.89	0.43	5	[1.0<nArOH<1.0] [1.859<MLOGP<2.193] [20.23<TPSA(Tot)<29.46] [0.0<nR=Cs<1.0] [5.3<O%<8.3]	0.400003286	[0.0<RBN<0.0] [0.156<MLOGP<0.565] [38.5<C%<45.5]	0.428576459	[7.0<nC<7.0] [4.0<nCbH<4.0] [6.0<nBM<6.0] [20.23<TPSA(Tot)<48.03]	0.428576459
3	smoky	0.57	0.89	0.43	5	[1.0<nArOH<1.0] [1.859<MLOGP<2.193] [1.117<Mi<1.121] [0.0<nCconj<0.0]	0.400003286	[7.0<nC<7.0] [4.0<nCbH<4.0] [6.0<nBM<6.0] [20.23<TPSA(Tot)<48.03]	0.428576459	[0.0<RBN<0.0] [4.0<nCar<5.0] [99.023<SAtot<129.741]	0.428576459
3	smoky	0.57	0.89	0.43	5	[1.0<nArOH<1.0] [1.859<MLOGP<2.193] [1.117<Mi<1.121] [0.0<nCconj<0.0]	0.400003286	[7.0<nC<7.0] [4.0<nCbH<4.0] [6.0<nBM<6.0] [20.23<TPSA(Tot)<48.03]	0.428576459	[0.0<nCsp3<1.0] [99.023<SAtot<129.741] [1.0<nHet<1.0]	0.428576459
3	smoky	0.57	0.89	0.43	5	[1.0<nArOH<1.0] [1.859<MLOGP<2.193] [20.23<TPSA(Tot)<29.46] [0.0<nR=Cs<1.0] [5.3<O%<8.3]	0.400003286	[7.0<nC<7.0] [4.0<nCbH<4.0] [6.0<nBM<6.0] [20.23<TPSA(Tot)<48.03]	0.428576459	[0.0<nCsp3<1.0] [99.023<SAtot<129.741] [1.0<nHet<1.0]	0.428576459
3	smoky	0.57	0.89	0.43	5	[1.0<nArOH<1.0] [1.859<MLOGP<2.193] [20.23<TPSA(Tot)<29.46] [0.0<nR=Cs<1.0] [5.3<O%<8.3]	0.400003286	[7.0<nC<7.0] [4.0<nCbH<4.0] [6.0<nBM<6.0] [20.23<TPSA(Tot)<48.03]	0.428576459	[0.0<nCsp3<1.0] [-0.767<Hy<-0.719] [0.0<nHAcc<1.0] [99.023<SAtot<134.973]	0.428576459
3	smoky	0.57	0.89	0.43	5	[1.0<nArOH<1.0] [1.859<MLOGP<2.193] [1.117<Mi<1.121] [0.0<nCconj<0.0]	0.400003286	[7.0<nC<7.0] [2.807<Uc<2.807] [41.2<C%<43.8] [-0.158<Hy<-0.107]	0.428576459	[0.0<nCsp3<1.0] [-0.767<Hy<-0.719] [0.0<nHAcc<1.0] [99.023<SAtot<134.973]	0.428576459
3	smoky	0.57	0.89	0.43	5	[1.0<nArOH<1.0] [1.859<MLOGP<2.193] [20.23<TPSA(Tot)<29.46] [0.0<nR=Cs<1.0] [5.3<O%<8.3]	0.400003286	[7.0<nC<7.0] [4.0<nCbH<4.0] [6.0<nBM<6.0] [20.23<TPSA(Tot)<48.03]	0.428576459	[0.0<RBN<0.0] [4.0<nCar<5.0] [99.023<SAtot<129.741]	0.428576459
3	smoky	0.57	0.89	0.43	5	[1.0<nArOH<1.0] [1.859<MLOGP<2.193] [20.23<TPSA(Tot)<29.46] [0.0<nR=Cs<1.0] [5.3<O%<8.3]	0.400003286	[7.0<nC<7.0] [4.0<nCbH<4.0] [6.0<nBM<6.0] [20.23<TPSA(Tot)<48.03]	0.428576459	[5.0<nSK<6.0] [1.807<Ui<2.0] [1.116<Mi<1.141]	0.428576459
3	smoky	0.57	0.89	0.43	5	[1.0<nArOH<1.0] [1.859<MLOGP<2.193] [20.23<TPSA(Tot)<29.46] [0.0<nR=Cs<1.0] [5.3<O%<8.3]	0.400003286	[7.0<nC<7.0] [2.807<Uc<2.807] [41.2<C%<43.8] [-0.158<Hy<-0.107]	0.428576459	[0.0<nCsp3<1.0] [-0.767<Hy<-0.719] [0.0<nHAcc<1.0] [99.023<SAtot<134.973]	0.428576459
3	smoky	0.57	0.89	0.43	5	[1.0<nArOH<1.0] [1.859<MLOGP<2.193] [20.23<TPSA(Tot)<29.46] [0.0<nR=Cs<1.0] [5.3<O%<8.3]	0.400003286	[7.0<nC<7.0] [2.807<Uc<2.807] [41.2<C%<43.8] [-0.158<Hy<-0.107]	0.428576459	[0.0<nCsp3<1.0] [-0.767<Hy<-0.719] [0.0<nHAcc<1.0] [99.023<SAtot<134.973]	0.428576459
3	smoky	0.57	0.89	0.43	5	[1.0<nArOH<1.0] [1.859<MLOGP<2.193] [1.117<Mi<1.121] [0.0<nCconj<0.0]	0.400003286	[7.0<nC<7.0] [2.807<Uc<2.807] [41.2<C%<43.8] [-0.158<Hy<-0.107]	0.428576459	[0.0<nCsp3<1.0] [99.023<SAtot<129.741] [1.0<nHet<1.0]	0.428576459
3	smoky	0.57	0.89	0.43	5	[1.0<nArOH<1.0] [1.859<MLOGP<2.193] [1.117<Mi<1.121] [0.0<nCconj<0.0]	0.400003286	[7.0<nC<7.0] [2.807<Uc<2.807] [41.2<C%<43.8] [-0.158<Hy<-0.107]	0.428576459	[5.0<nSK<6.0] [1.807<Ui<2.0] [1.116<Mi<1.141]	0.428576459
3	smoky	0.57	0.89	0.43	5	[1.0<nArOH<1.0] [1.859<MLOGP<2.193] [1.117<Mi<1.121] [0.0<nCconj<0.0]	0.400003286	[7.0<nC<7.0] [4.0<nCbH<4.0] [6.0<nBM<6.0] [20.23<TPSA(Tot)<48.03]	0.428576459	[0.0<nCsp3<1.0] [-0.767<Hy<-0.719] [0.0<nHAcc<1.0] [99.023<SAtot<134.973]	0.428576459
3	smoky	0.57	0.89	0.43	5	[1.0<nArOH<1.0] [1.859<MLOGP<2.193] [1.117<Mi<1.121] [0.0<nCconj<0.0]	0.400003286	[7.0<nC<7.0] [2.807<Uc<2.807] [41.2<C%<43.8] [-0.158<Hy<-0.107]	0.428576459	[0.0<RBN<0.0] [0.156<MLOGP<0.565] [38.5<C%<45.5]	0.428576459
3	smoky	0.57	0.89	0.43	5	[1.0<nArOH<1.0] [1.859<MLOGP<2.193] [1.117<Mi<1.121] [0.0<nCconj<0.0]	0.400003286	[0.0<RBN<0.0] [0.156<MLOGP<0.565] [38.5<C%<45.5]	0.428576459	[7.0<nC<7.0] [4.0<nCbH<4.0] [6.0<nBM<6.0] [20.23<TPSA(Tot)<48.03]	0.428576459
3	smoky	0.57	0.89	0.43	5	[1.0<nArOH<1.0] [1.859<MLOGP<2.193] [20.23<TPSA(Tot)<29.46] [0.0<nR=Cs<1.0] [5.3<O%<8.3]	0.400003286	[7.0<nC<7.0] [2.807<Uc<2.807] [41.2<C%<43.8] [-0.158<Hy<-0.107]	0.428576459	[5.0<nSK<6.0] [1.807<Ui<2.0] [1.116<Mi<1.141]	0.428576459
3	smoky	0.57	0.89	0.43	5	[1.0<nArOH<1.0] [1.859<MLOGP<2.193] [20.23<TPSA(Tot)<29.46] [0.0<nR=Cs<1.0] [5.3<O%<8.3]	0.400003286	[7.0<nC<7.0] [2.807<Uc<2.807] [41.2<C%<43.8] [-0.158<Hy<-0.107]	0.428576459	[0.0<RBN<0.0] [0.156<MLOGP<0.565] [38.5<C%<45.5]	0.428576459
1	sour	0.61	0.56	0.39	5, 10, 20	[1.0<nRCOOH<1.0] [0.0<nR=Cs<1.0] [0.0<nROR<0.0] [22.2<C%<42.1] [-0.81<MLOGP<3.593] [0.0<nCp<2.0]	0.583338278
8	spicy	0.92	0.25	0.08	5	[216.155<SAtot<216.24]	0.709637894	[31.607<Se<31.607] [3.0<RBN<5.0]	0.709637894	[25.0<nAT<25.0] [2.0<nCconj<3.0] [1.0<nCrt<2.0] [1.0<nR=Cs<1.0] [0.0<nR05<0.0]	0.709637894	[3.0<nCbH<3.0] [1.0<nR=Cp<1.0]	0.851565473	[29.46<TPSA(Tot)<29.46] [3.0<nCbH<3.0] [9.0<nC<10.0]	0.851565473	[2.0<nCconj<2.0] [-0.835<Hy<-0.822] [2.0<RBN<4.0]	0.851565473	[8.0<nCsp2<8.0] [2.066<MLOGP<2.124]	0.870905444	[2.0<nArOR<3.0] [2.0<nHet<2.0] [2.322<Ui<3.0] [3.0<nCb-<4.0]	0.870905444
8	spicy	0.92	0.25	0.08	5	[216.155<SAtot<216.24]	0.709637894	[194.3<MW<194.3] [2.657<MLOGP<2.911]	0.709637894	[25.0<nAT<25.0] [2.0<nCconj<3.0] [1.0<nCrt<2.0] [1.0<nR=Cs<1.0] [0.0<nR05<0.0]	0.709637894	[3.0<nCbH<3.0] [1.0<nR=Cp<1.0]	0.851565473	[2.0<nCconj<2.0] [-0.835<Hy<-0.822] [2.0<RBN<4.0]	0.851565473	[1.0<nArOH<2.0] [29.46<TPSA(Tot)<29.46] [11.0<nSK<12.0]	0.851565473	[8.0<nCsp2<8.0] [2.066<MLOGP<2.124]	0.870905444	[2.0<nArOR<3.0] [2.0<nHet<2.0] [2.322<Ui<3.0] [3.0<nCb-<4.0]	0.870905444
8	spicy	0.92	0.25	0.08	5	[216.155<SAtot<216.24]	0.709637894	[18.171<Sv<18.171] [3.0<RBN<5.0]	0.709637894	[25.0<nAT<25.0] [2.0<nCconj<3.0] [1.0<nCrt<2.0] [1.0<nR=Cs<1.0] [0.0<nR05<0.0]	0.709637894	[2.0<nCconj<2.0] [-0.835<Hy<-0.822] [2.0<RBN<4.0]	0.851565473	[3.0<nCb-<3.0] [1.0<nCs<3.0] [1.0<nR=Cs<2.0]	0.851565473	[1.0<nArOH<2.0] [29.46<TPSA(Tot)<29.46] [11.0<nSK<12.0]	0.851565473	[8.0<nCsp2<8.0] [2.066<MLOGP<2.124]	0.870905444	[2.0<nArOR<3.0] [2.0<nHet<2.0] [2.322<Ui<3.0] [3.0<nCb-<4.0]	0.870905444
8	spicy	0.92	0.25	0.08	5	[216.155<SAtot<216.24]	0.709637894	[25.0<nAT<25.0] [2.0<nCconj<3.0] [1.0<nCrt<2.0] [1.0<nR=Cs<1.0] [0.0<nR05<0.0]	0.709637894	[18.171<Sv<18.171] [2.657<MLOGP<2.911]	0.709637894	[3.0<nCbH<3.0] [1.0<nR=Cp<1.0]	0.851565473	[29.46<TPSA(Tot)<29.46] [3.0<nCbH<3.0] [9.0<nC<10.0]	0.851565473	[2.0<nCconj<2.0] [-0.835<Hy<-0.822] [2.0<RBN<4.0]	0.851565473	[8.0<nCsp2<8.0] [2.066<MLOGP<2.124]	0.870905444	[2.0<nArOR<3.0] [2.0<nHet<2.0] [2.322<Ui<3.0] [3.0<nCb-<4.0]	0.870905444
8	spicy	0.92	0.25	0.08	5	[216.155<SAtot<216.24]	0.709637894	[194.3<MW<194.3] [2.657<MLOGP<2.911]	0.709637894	[25.0<nAT<25.0] [2.0<nCconj<3.0] [1.0<nCrt<2.0] [1.0<nR=Cs<1.0] [0.0<nR05<0.0]	0.709637894	[3.0<nCbH<3.0] [1.0<nR=Cp<1.0]	0.851565473	[29.46<TPSA(Tot)<29.46] [3.0<nCbH<3.0] [9.0<nC<10.0]	0.851565473	[2.0<nCconj<2.0] [-0.835<Hy<-0.822] [2.0<RBN<4.0]	0.851565473	[8.0<nCsp2<8.0] [2.066<MLOGP<2.124]	0.870905444	[2.0<nArOR<3.0] [2.0<nHet<2.0] [2.322<Ui<3.0] [3.0<nCb-<4.0]	0.870905444
8	spicy	0.92	0.25	0.08	5	[216.155<SAtot<216.24]	0.709637894	[25.0<nAT<25.0] [2.0<nCconj<3.0] [1.0<nCrt<2.0] [1.0<nR=Cs<1.0] [0.0<nR05<0.0]	0.709637894	[18.171<Sv<18.171] [2.657<MLOGP<2.911]	0.709637894	[29.46<TPSA(Tot)<29.46] [3.0<nCbH<3.0] [9.0<nC<10.0]	0.851565473	[2.0<nCconj<2.0] [-0.835<Hy<-0.822] [2.0<RBN<4.0]	0.851565473	[3.0<nCb-<3.0] [1.0<nCs<3.0] [1.0<nR=Cs<2.0]	0.851565473	[8.0<nCsp2<8.0] [2.066<MLOGP<2.124]	0.870905444	[2.0<nArOR<3.0] [2.0<nHet<2.0] [2.322<Ui<3.0] [3.0<nCb-<4.0]	0.870905444
8	spicy	0.92	0.25	0.08	5	[216.155<SAtot<216.24]	0.709637894	[25.0<nAT<25.0] [2.0<nCconj<3.0] [1.0<nCrt<2.0] [1.0<nR=Cs<1.0] [0.0<nR05<0.0]	0.709637894	[31.607<Se<31.607] [2.657<MLOGP<2.911]	0.709637894	[3.0<nCbH<3.0] [1.0<nR=Cp<1.0]	0.851565473	[2.0<nCconj<2.0] [-0.835<Hy<-0.822] [2.0<RBN<4.0]	0.851565473	[1.0<nArOH<2.0] [29.46<TPSA(Tot)<29.46] [11.0<nSK<12.0]	0.851565473	[8.0<nCsp2<8.0] [2.066<MLOGP<2.124]	0.870905444	[2.0<nArOR<3.0] [2.0<nHet<2.0] [2.322<Ui<3.0] [3.0<nCb-<4.0]	0.870905444
8	spicy	0.92	0.25	0.08	5	[216.155<SAtot<216.24]	0.709637894	[25.0<nAT<25.0] [2.0<nCconj<3.0] [1.0<nCrt<2.0] [1.0<nR=Cs<1.0] [0.0<nR05<0.0]	0.709637894	[31.607<Se<31.607] [2.657<MLOGP<2.911]	0.709637894	[29.46<TPSA(Tot)<29.46] [3.0<nCbH<3.0] [9.0<nC<10.0]	0.851565473	[2.0<nCconj<2.0] [-0.835<Hy<-0.822] [2.0<RBN<4.0]	0.851565473	[3.0<nCb-<3.0] [1.0<nCs<3.0] [1.0<nR=Cs<2.0]	0.851565473	[8.0<nCsp2<8.0] [2.066<MLOGP<2.124]	0.870905444	[2.0<nArOR<3.0] [2.0<nHet<2.0] [2.322<Ui<3.0] [3.0<nCb-<4.0]	0.870905444
8	spicy	0.92	0.25	0.08	5	[216.155<SAtot<216.24]	0.709637894	[31.607<Se<31.607] [3.0<RBN<5.0]	0.709637894	[25.0<nAT<25.0] [2.0<nCconj<3.0] [1.0<nCrt<2.0] [1.0<nR=Cs<1.0] [0.0<nR05<0.0]	0.709637894	[3.0<nCbH<3.0] [1.0<nR=Cp<1.0]	0.851565473	[2.0<nCconj<2.0] [-0.835<Hy<-0.822] [2.0<RBN<4.0]	0.851565473	[1.0<nArOH<2.0] [29.46<TPSA(Tot)<29.46] [11.0<nSK<12.0]	0.851565473	[8.0<nCsp2<8.0] [2.066<MLOGP<2.124]	0.870905444	[2.0<nArOR<3.0] [2.0<nHet<2.0] [2.322<Ui<3.0] [3.0<nCb-<4.0]	0.870905444
8	spicy	0.92	0.25	0.08	5	[216.155<SAtot<216.24]	0.709637894	[25.0<nAT<25.0] [2.0<nCconj<3.0] [1.0<nCrt<2.0] [1.0<nR=Cs<1.0] [0.0<nR05<0.0]	0.709637894	[18.171<Sv<18.171] [2.657<MLOGP<2.911]	0.709637894	[2.0<nCconj<2.0] [-0.835<Hy<-0.822] [2.0<RBN<4.0]	0.851565473	[3.0<nCb-<3.0] [1.0<nCs<3.0] [1.0<nR=Cs<2.0]	0.851565473	[1.0<nArOH<2.0] [29.46<TPSA(Tot)<29.46] [11.0<nSK<12.0]	0.851565473	[8.0<nCsp2<8.0] [2.066<MLOGP<2.124]	0.870905444	[2.0<nArOR<3.0] [2.0<nHet<2.0] [2.322<Ui<3.0] [3.0<nCb-<4.0]	0.870905444
8	spicy	0.92	0.25	0.08	5	[216.155<SAtot<216.24]	0.709637894	[25.0<nAT<25.0] [2.0<nCconj<3.0] [1.0<nCrt<2.0] [1.0<nR=Cs<1.0] [0.0<nR05<0.0]	0.709637894	[31.607<Se<31.607] [2.657<MLOGP<2.911]	0.709637894	[3.0<nCbH<3.0] [1.0<nR=Cp<1.0]	0.851565473	[29.46<TPSA(Tot)<29.46] [3.0<nCbH<3.0] [9.0<nC<10.0]	0.851565473	[2.0<nCconj<2.0] [-0.835<Hy<-0.822] [2.0<RBN<4.0]	0.851565473	[8.0<nCsp2<8.0] [2.066<MLOGP<2.124]	0.870905444	[2.0<nArOR<3.0] [2.0<nHet<2.0] [2.322<Ui<3.0] [3.0<nCb-<4.0]	0.870905444
8	spicy	0.92	0.25	0.08	5	[216.155<SAtot<216.24]	0.709637894	[194.3<MW<194.3] [2.657<MLOGP<2.911]	0.709637894	[25.0<nAT<25.0] [2.0<nCconj<3.0] [1.0<nCrt<2.0] [1.0<nR=Cs<1.0] [0.0<nR05<0.0]	0.709637894	[29.46<TPSA(Tot)<29.46] [3.0<nCbH<3.0] [9.0<nC<10.0]	0.851565473	[2.0<nCconj<2.0] [-0.835<Hy<-0.822] [2.0<RBN<4.0]	0.851565473	[3.0<nCb-<3.0] [1.0<nCs<3.0] [1.0<nR=Cs<2.0]	0.851565473	[8.0<nCsp2<8.0] [2.066<MLOGP<2.124]	0.870905444	[2.0<nArOR<3.0] [2.0<nHet<2.0] [2.322<Ui<3.0] [3.0<nCb-<4.0]	0.870905444
8	spicy	0.92	0.25	0.08	5	[216.155<SAtot<216.24]	0.709637894	[194.3<MW<194.3] [2.657<MLOGP<2.911]	0.709637894	[25.0<nAT<25.0] [2.0<nCconj<3.0] [1.0<nCrt<2.0] [1.0<nR=Cs<1.0] [0.0<nR05<0.0]	0.709637894	[2.0<nCconj<2.0] [-0.835<Hy<-0.822] [2.0<RBN<4.0]	0.851565473	[3.0<nCb-<3.0] [1.0<nCs<3.0] [1.0<nR=Cs<2.0]	0.851565473	[1.0<nArOH<2.0] [29.46<TPSA(Tot)<29.46] [11.0<nSK<12.0]	0.851565473	[8.0<nCsp2<8.0] [2.066<MLOGP<2.124]	0.870905444	[2.0<nArOR<3.0] [2.0<nHet<2.0] [2.322<Ui<3.0] [3.0<nCb-<4.0]	0.870905444
8	spicy	0.92	0.25	0.08	5	[216.155<SAtot<216.24]	0.709637894	[25.0<nAT<25.0] [2.0<nCconj<3.0] [1.0<nCrt<2.0] [1.0<nR=Cs<1.0] [0.0<nR05<0.0]	0.709637894	[31.607<Se<31.607] [2.657<MLOGP<2.911]	0.709637894	[2.0<nCconj<2.0] [-0.835<Hy<-0.822] [2.0<RBN<4.0]	0.851565473	[3.0<nCb-<3.0] [1.0<nCs<3.0] [1.0<nR=Cs<2.0]	0.851565473	[1.0<nArOH<2.0] [29.46<TPSA(Tot)<29.46] [11.0<nSK<12.0]	0.851565473	[8.0<nCsp2<8.0] [2.066<MLOGP<2.124]	0.870905444	[2.0<nArOR<3.0] [2.0<nHet<2.0] [2.322<Ui<3.0] [3.0<nCb-<4.0]	0.870905444
8	spicy	0.92	0.25	0.08	5	[216.155<SAtot<216.24]	0.709637894	[18.171<Sv<18.171] [3.0<RBN<5.0]	0.709637894	[25.0<nAT<25.0] [2.0<nCconj<3.0] [1.0<nCrt<2.0] [1.0<nR=Cs<1.0] [0.0<nR05<0.0]	0.709637894	[3.0<nCbH<3.0] [1.0<nR=Cp<1.0]	0.851565473	[29.46<TPSA(Tot)<29.46] [3.0<nCbH<3.0] [9.0<nC<10.0]	0.851565473	[2.0<nCconj<2.0] [-0.835<Hy<-0.822] [2.0<RBN<4.0]	0.851565473	[8.0<nCsp2<8.0] [2.066<MLOGP<2.124]	0.870905444	[2.0<nArOR<3.0] [2.0<nHet<2.0] [2.322<Ui<3.0] [3.0<nCb-<4.0]	0.870905444
8	spicy	0.92	0.25	0.08	5	[216.155<SAtot<216.24]	0.709637894	[18.171<Sv<18.171] [3.0<RBN<5.0]	0.709637894	[25.0<nAT<25.0] [2.0<nCconj<3.0] [1.0<nCrt<2.0] [1.0<nR=Cs<1.0] [0.0<nR05<0.0]	0.709637894	[29.46<TPSA(Tot)<29.46] [3.0<nCbH<3.0] [9.0<nC<10.0]	0.851565473	[2.0<nCconj<2.0] [-0.835<Hy<-0.822] [2.0<RBN<4.0]	0.851565473	[3.0<nCb-<3.0] [1.0<nCs<3.0] [1.0<nR=Cs<2.0]	0.851565473	[8.0<nCsp2<8.0] [2.066<MLOGP<2.124]	0.870905444	[2.0<nArOR<3.0] [2.0<nHet<2.0] [2.322<Ui<3.0] [3.0<nCb-<4.0]	0.870905444
8	spicy	0.92	0.25	0.08	5	[216.155<SAtot<216.24]	0.709637894	[31.607<Se<31.607] [3.0<RBN<5.0]	0.709637894	[25.0<nAT<25.0] [2.0<nCconj<3.0] [1.0<nCrt<2.0] [1.0<nR=Cs<1.0] [0.0<nR05<0.0]	0.709637894	[29.46<TPSA(Tot)<29.46] [3.0<nCbH<3.0] [9.0<nC<10.0]	0.851565473	[2.0<nCconj<2.0] [-0.835<Hy<-0.822] [2.0<RBN<4.0]	0.851565473	[3.0<nCb-<3.0] [1.0<nCs<3.0] [1.0<nR=Cs<2.0]	0.851565473	[8.0<nCsp2<8.0] [2.066<MLOGP<2.124]	0.870905444	[2.0<nArOR<3.0] [2.0<nHet<2.0] [2.322<Ui<3.0] [3.0<nCb-<4.0]	0.870905444
8	spicy	0.92	0.25	0.08	5	[216.155<SAtot<216.24]	0.709637894	[31.607<Se<31.607] [3.0<RBN<5.0]	0.709637894	[25.0<nAT<25.0] [2.0<nCconj<3.0] [1.0<nCrt<2.0] [1.0<nR=Cs<1.0] [0.0<nR05<0.0]	0.709637894	[2.0<nCconj<2.0] [-0.835<Hy<-0.822] [2.0<RBN<4.0]	0.851565473	[3.0<nCb-<3.0] [1.0<nCs<3.0] [1.0<nR=Cs<2.0]	0.851565473	[1.0<nArOH<2.0] [29.46<TPSA(Tot)<29.46] [11.0<nSK<12.0]	0.851565473	[8.0<nCsp2<8.0] [2.066<MLOGP<2.124]	0.870905444	[2.0<nArOR<3.0] [2.0<nHet<2.0] [2.322<Ui<3.0] [3.0<nCb-<4.0]	0.870905444
8	spicy	0.92	0.25	0.08	5	[216.155<SAtot<216.24]	0.709637894	[18.171<Sv<18.171] [3.0<RBN<5.0]	0.709637894	[25.0<nAT<25.0] [2.0<nCconj<3.0] [1.0<nCrt<2.0] [1.0<nR=Cs<1.0] [0.0<nR05<0.0]	0.709637894	[3.0<nCbH<3.0] [1.0<nR=Cp<1.0]	0.851565473	[2.0<nCconj<2.0] [-0.835<Hy<-0.822] [2.0<RBN<4.0]	0.851565473	[1.0<nArOH<2.0] [29.46<TPSA(Tot)<29.46] [11.0<nSK<12.0]	0.851565473	[8.0<nCsp2<8.0] [2.066<MLOGP<2.124]	0.870905444	[2.0<nArOR<3.0] [2.0<nHet<2.0] [2.322<Ui<3.0] [3.0<nCb-<4.0]	0.870905444
8	spicy	0.92	0.25	0.08	5	[216.155<SAtot<216.24]	0.709637894	[18.171<Sv<18.171] [3.0<RBN<5.0]	0.709637894	[18.171<Sv<18.171] [2.657<MLOGP<2.911]	0.709637894	[3.0<nCbH<3.0] [1.0<nR=Cp<1.0]	0.851565473	[2.0<nCconj<2.0] [-0.835<Hy<-0.822] [2.0<RBN<4.0]	0.851565473	[1.0<nArOH<2.0] [29.46<TPSA(Tot)<29.46] [11.0<nSK<12.0]	0.851565473	[8.0<nCsp2<8.0] [2.066<MLOGP<2.124]	0.870905444	[2.0<nArOR<3.0] [2.0<nHet<2.0] [2.322<Ui<3.0] [3.0<nCb-<4.0]	0.870905444
3	sulfuraceous	1	0.92	0	5	[0.0<nCsp2<0.0] [0.0<nHAcc<0.0] [11.611<Se<22.069] [144.039<SAtot<222.269] [0.0<TPSA(Tot)<50.6]	0.666678989	[1.0<nS<2.0] [1.0<nC<6.0] [0.0<N%<0.0] [25.0<C%<33.3] [38.8<TPSA(Tot)<64.18]	0.800008872	[1.0<nS<2.0] [-0.264<Hy<0.323] [102.715<SAtot<222.269] [0.0<O%<6.3]	0.800008872
3	sulfuraceous	1	0.92	0	5	[0.0<nCsp2<0.0] [0.0<nHAcc<0.0] [11.611<Se<22.069] [144.039<SAtot<222.269] [0.0<TPSA(Tot)<50.6]	0.666678989	[1.0<nS<2.0] [1.0<nC<6.0] [0.0<N%<0.0] [25.0<C%<33.3] [38.8<TPSA(Tot)<64.18]	0.800008872	[0.0<nDB<0.0] [38.8<TPSA(Tot)<76.88] [0.0<nO<1.0] [1.0<nS<2.0] [0.8<MLOGP<2.604]	0.800008872
3	sulfuraceous	1	0.92	0	5	[66.7<H%<69.6] [0.0<nHAcc<0.0] [25.0<C%<30.4] [144.039<SAtot<222.269]	0.588248725	[1.0<nS<2.0] [1.0<nC<6.0] [0.0<N%<0.0] [25.0<C%<33.3] [38.8<TPSA(Tot)<64.18]	0.800008872	[0.0<nDB<0.0] [38.8<TPSA(Tot)<76.88] [0.0<nO<1.0] [1.0<nS<2.0] [0.8<MLOGP<2.604]	0.800008872
3	sulfuraceous	1	0.92	0	5	[66.7<H%<69.6] [0.0<nHAcc<0.0] [25.0<C%<30.4] [144.039<SAtot<222.269]	0.588248725	[1.0<nS<2.0] [1.0<nC<6.0] [0.0<N%<0.0] [25.0<C%<33.3] [38.8<TPSA(Tot)<64.18]	0.800008872	[1.0<nS<2.0] [-0.264<Hy<0.323] [102.715<SAtot<222.269] [0.0<O%<6.3]	0.800008872
3	sulfuraceous	1	0.92	0	5	[0.0<nCsp2<0.0] [0.0<nHAcc<0.0] [11.611<Se<22.069] [144.039<SAtot<222.269] [0.0<TPSA(Tot)<50.6]	0.666678989	[1.0<nS<2.0] [1.0<nC<6.0] [0.0<N%<0.0] [25.0<C%<33.3] [38.8<TPSA(Tot)<64.18]	0.800008872	[1.0<nS<2.0] [-0.264<Hy<0.323] [0.0<nO<1.0] [0.0<nFuranes<0.0]	0.800008872
3	sulfuraceous	1	0.92	0	5	[0.0<nCsp2<0.0] [0.0<nHAcc<0.0] [11.611<Se<22.069] [144.039<SAtot<222.269] [0.0<TPSA(Tot)<50.6]	0.666678989	[1.0<nS<2.0] [1.0<nC<6.0] [0.0<N%<0.0] [25.0<C%<33.3] [38.8<TPSA(Tot)<64.18]	0.800008872	[0.0<nDB<0.0] [38.8<TPSA(Tot)<76.88] [142.575<SAtot<222.269] [0.0<nHAcc<1.0] [0.0<nFuranes<0.0] [1.0<nHM<2.0]	0.800008872
3	sulfuraceous	1	0.92	0	5	[66.7<H%<69.6] [0.0<nHAcc<0.0] [25.0<C%<30.4] [144.039<SAtot<222.269]	0.588248725	[1.0<nS<2.0] [1.0<nC<6.0] [0.0<N%<0.0] [25.0<C%<33.3] [38.8<TPSA(Tot)<64.18]	0.800008872	[1.0<nS<2.0] [-0.264<Hy<0.323] [0.0<nO<1.0] [0.0<nFuranes<0.0]	0.800008872
3	sulfuraceous	1	0.92	0	5	[66.7<H%<69.6] [0.0<nHAcc<0.0] [25.0<C%<30.4] [144.039<SAtot<222.269]	0.588248725	[1.0<nS<2.0] [1.0<nC<6.0] [0.0<N%<0.0] [25.0<C%<33.3] [38.8<TPSA(Tot)<64.18]	0.800008872	[0.0<nDB<0.0] [38.8<TPSA(Tot)<76.88] [142.575<SAtot<222.269] [0.0<nHAcc<1.0] [0.0<nFuranes<0.0] [1.0<nHM<2.0]	0.800008872
6	tarry	0.67	0.73	0.33	5	[6.0<nCsp2<6.0] [-0.213<Hy<0.031] [1.348<MLOGP<1.859] [0.0<RBN<1.0]	0.296324417	[3.0<nCb-<4.0] [2.807<Uc<2.807] [1.0<nHet<2.0] [18.46<TPSA(Tot)<40.46] [138.18<MW<178.3] [38.7<C%<40.0] [0.0<nCs<0.0]	0.322601035	[0.733<ARR<0.773] [-0.905<Hy<-0.158] [1.0<nHet<1.0] [174.318<SAtot<277.868]	0.344854471	[0.0<nDB<0.0] [174.318<SAtot<175.125] [2.807<Uc<3.585] [15.862<Se<17.534]	0.357173619	[5.9<N%<7.7] [0.6<ARR<1.0] [0.565<MLOGP<1.834] [-0.828<Hy<0.031] [12.753<Se<16.636]	0.357173619	[-0.213<Hy<-0.158] [16.0<nBT<21.0] [0.0<nRCOOH<0.0] [0.0<nROH<0.0] [1.58<MLOGP<2.193] [15.79<TPSA(Tot)<29.46]	0.387121243
6	tarry	0.67	0.73	0.33	5	[174.318<SAtot<175.125] [7.0<nC<7.0]	0.296324417	[3.0<nCb-<4.0] [2.807<Uc<2.807] [1.0<nHet<2.0] [18.46<TPSA(Tot)<40.46] [138.18<MW<178.3] [38.7<C%<40.0] [0.0<nCs<0.0]	0.322601035	[0.733<ARR<0.773] [0.0<nCconj<0.0] [0.0<nArOR<0.0] [1.0<nHet<1.0] [1.199<MLOGP<3.213]	0.344854471	[0.0<nDB<0.0] [174.318<SAtot<175.125] [2.807<Uc<3.585] [15.862<Se<17.534]	0.357173619	[5.9<N%<7.7] [0.6<ARR<1.0] [0.565<MLOGP<1.834] [-0.828<Hy<0.031] [12.753<Se<16.636]	0.357173619	[-0.213<Hy<-0.158] [16.0<nBT<21.0] [0.0<nRCOOH<0.0] [0.0<nROH<0.0] [1.58<MLOGP<2.193] [15.79<TPSA(Tot)<29.46]	0.387121243
6	tarry	0.67	0.73	0.33	5	[6.0<nCsp2<6.0] [-0.213<Hy<0.031] [1.348<MLOGP<1.859] [0.0<RBN<1.0]	0.296324417	[3.0<nCb-<4.0] [2.807<Uc<2.807] [216.189<SAtot<315.427] [-0.79<Hy<-0.161] [0.0<nCs<0.0] [1.125<Mi<1.127]	0.322601035	[0.733<ARR<0.773] [0.0<nCconj<0.0] [0.0<nArOR<0.0] [1.0<nHet<1.0] [1.199<MLOGP<3.213]	0.344854471	[0.0<nDB<0.0] [174.318<SAtot<175.125] [2.807<Uc<3.585] [15.862<Se<17.534]	0.357173619	[5.9<N%<7.7] [0.6<ARR<1.0] [0.565<MLOGP<1.834] [-0.828<Hy<0.031] [12.753<Se<16.636]	0.357173619	[-0.213<Hy<-0.158] [16.0<nBT<21.0] [0.0<nRCOOH<0.0] [0.0<nROH<0.0] [1.58<MLOGP<2.193] [15.79<TPSA(Tot)<29.46]	0.387121243
6	tarry	0.67	0.73	0.33	5	[6.0<nCsp2<6.0] [-0.213<Hy<0.031] [1.348<MLOGP<1.859] [0.0<RBN<1.0]	0.296324417	[3.0<nCb-<4.0] [2.807<Uc<2.807] [1.0<nHet<2.0] [18.46<TPSA(Tot)<40.46] [138.18<MW<178.3] [38.7<C%<40.0] [0.0<nCs<0.0]	0.322601035	[0.733<ARR<0.773] [0.0<nCconj<0.0] [50.0<H%<52.9] [174.318<SAtot<277.868]	0.344854471	[5.9<N%<7.7] [0.6<ARR<1.0] [0.565<MLOGP<1.834] [-0.828<Hy<0.031] [12.753<Se<16.636]	0.357173619	[174.318<SAtot<175.125] [5.0<nCar<10.0] [0.0<nR05<0.0]	0.357173619	[-0.213<Hy<-0.158] [16.0<nBT<21.0] [0.0<nRCOOH<0.0] [0.0<nROH<0.0] [1.58<MLOGP<2.193] [15.79<TPSA(Tot)<29.46]	0.387121243
6	tarry	0.67	0.73	0.33	5	[174.318<SAtot<175.125] [7.0<nC<7.0]	0.296324417	[6.0<nCsp2<6.0] [3.0<nCb-<4.0] [20.0<nBT<31.0] [3.2<O%<10.0] [-0.79<Hy<-0.161] [0.0<nCs<0.0] [138.18<MW<178.3]	0.322601035	[0.733<ARR<0.773] [0.0<nCconj<0.0] [0.0<nArOR<0.0] [1.0<nHet<1.0] [1.199<MLOGP<3.213]	0.344854471	[5.9<N%<7.7] [0.6<ARR<1.0] [0.565<MLOGP<1.834] [-0.828<Hy<0.031] [12.753<Se<16.636]	0.357173619	[174.318<SAtot<175.125] [5.0<nCar<10.0] [0.0<nR05<0.0]	0.357173619	[-0.213<Hy<-0.158] [16.0<nBT<21.0] [0.0<nRCOOH<0.0] [0.0<nROH<0.0] [1.58<MLOGP<2.193] [15.79<TPSA(Tot)<29.46]	0.387121243
6	tarry	0.67	0.73	0.33	5	[174.318<SAtot<175.125] [7.0<nC<7.0]	0.296324417	[3.0<nCb-<4.0] [2.807<Uc<2.807] [1.0<nHet<2.0] [18.46<TPSA(Tot)<40.46] [138.18<MW<178.3] [38.7<C%<40.0] [0.0<nCs<0.0]	0.322601035	[0.733<ARR<0.773] [0.0<nCconj<0.0] [50.0<H%<52.9] [174.318<SAtot<277.868]	0.344854471	[0.0<nDB<0.0] [174.318<SAtot<175.125] [2.807<Uc<3.585] [15.862<Se<17.534]	0.357173619	[5.9<N%<7.7] [0.6<ARR<1.0] [0.565<MLOGP<1.834] [-0.828<Hy<0.031] [12.753<Se<16.636]	0.357173619	[-0.213<Hy<-0.158] [16.0<nBT<21.0] [0.0<nRCOOH<0.0] [0.0<nROH<0.0] [1.58<MLOGP<2.193] [15.79<TPSA(Tot)<29.46]	0.387121243
6	tarry	0.67	0.73	0.33	5	[174.318<SAtot<175.125] [7.0<nC<7.0]	0.296324417	[3.0<nCb-<4.0] [2.807<Uc<2.807] [216.189<SAtot<315.427] [-0.79<Hy<-0.161] [0.0<nCs<0.0] [1.125<Mi<1.127]	0.322601035	[0.733<ARR<0.773] [-0.905<Hy<-0.158] [1.0<nHet<1.0] [174.318<SAtot<277.868]	0.344854471	[5.9<N%<7.7] [0.6<ARR<1.0] [0.565<MLOGP<1.834] [-0.828<Hy<0.031] [12.753<Se<16.636]	0.357173619	[174.318<SAtot<175.125] [5.0<nCar<10.0] [0.0<nR05<0.0]	0.357173619	[-0.213<Hy<-0.158] [16.0<nBT<21.0] [0.0<nRCOOH<0.0] [0.0<nROH<0.0] [1.58<MLOGP<2.193] [15.79<TPSA(Tot)<29.46]	0.387121243
6	tarry	0.67	0.73	0.33	5	[6.0<nCsp2<6.0] [-0.213<Hy<0.031] [1.348<MLOGP<1.859] [0.0<RBN<1.0]	0.296324417	[3.0<nCb-<4.0] [2.807<Uc<2.807] [216.189<SAtot<315.427] [-0.79<Hy<-0.161] [0.0<nCs<0.0] [1.125<Mi<1.127]	0.322601035	[0.733<ARR<0.773] [-0.905<Hy<-0.158] [1.0<nHet<1.0] [174.318<SAtot<277.868]	0.344854471	[0.0<nDB<0.0] [174.318<SAtot<175.125] [2.807<Uc<3.585] [15.862<Se<17.534]	0.357173619	[5.9<N%<7.7] [0.6<ARR<1.0] [0.565<MLOGP<1.834] [-0.828<Hy<0.031] [12.753<Se<16.636]	0.357173619	[-0.213<Hy<-0.158] [16.0<nBT<21.0] [0.0<nRCOOH<0.0] [0.0<nROH<0.0] [1.58<MLOGP<2.193] [15.79<TPSA(Tot)<29.46]	0.387121243
6	tarry	0.67	0.73	0.33	5	[16.0<nBT<17.0] [12.89<TPSA(Tot)<20.23] [41.2<C%<43.8]	0.296324417	[6.0<nCsp2<6.0] [3.0<nCb-<4.0] [20.0<nBT<31.0] [3.2<O%<10.0] [-0.79<Hy<-0.161] [0.0<nCs<0.0] [138.18<MW<178.3]	0.322601035	[0.733<ARR<0.773] [-0.905<Hy<-0.158] [1.0<nHet<1.0] [174.318<SAtot<277.868]	0.344854471	[0.0<nDB<0.0] [174.318<SAtot<175.125] [2.807<Uc<3.585] [15.862<Se<17.534]	0.357173619	[5.9<N%<7.7] [0.6<ARR<1.0] [0.565<MLOGP<1.834] [-0.828<Hy<0.031] [12.753<Se<16.636]	0.357173619	[-0.213<Hy<-0.158] [16.0<nBT<21.0] [0.0<nRCOOH<0.0] [0.0<nROH<0.0] [1.58<MLOGP<2.193] [15.79<TPSA(Tot)<29.46]	0.387121243
6	tarry	0.67	0.73	0.33	5	[16.0<nBT<17.0] [12.89<TPSA(Tot)<20.23] [41.2<C%<43.8]	0.296324417	[6.0<nCsp2<6.0] [3.0<nCb-<4.0] [20.0<nBT<31.0] [3.2<O%<10.0] [-0.79<Hy<-0.161] [0.0<nCs<0.0] [138.18<MW<178.3]	0.322601035	[0.733<ARR<0.773] [0.0<nCconj<0.0] [0.0<nArOR<0.0] [1.0<nHet<1.0] [1.199<MLOGP<3.213]	0.344854471	[5.9<N%<7.7] [0.6<ARR<1.0] [0.565<MLOGP<1.834] [-0.828<Hy<0.031] [12.753<Se<16.636]	0.357173619	[174.318<SAtot<175.125] [5.0<nCar<10.0] [0.0<nR05<0.0]	0.357173619	[-0.213<Hy<-0.158] [16.0<nBT<21.0] [0.0<nRCOOH<0.0] [0.0<nROH<0.0] [1.58<MLOGP<2.193] [15.79<TPSA(Tot)<29.46]	0.387121243
6	tarry	0.67	0.73	0.33	5	[6.0<nCsp2<6.0] [-0.213<Hy<0.031] [1.348<MLOGP<1.859] [0.0<RBN<1.0]	0.296324417	[3.0<nCb-<4.0] [2.807<Uc<2.807] [1.0<nHet<2.0] [18.46<TPSA(Tot)<40.46] [138.18<MW<178.3] [38.7<C%<40.0] [0.0<nCs<0.0]	0.322601035	[0.733<ARR<0.773] [0.0<nCconj<0.0] [0.0<nArOR<0.0] [1.0<nHet<1.0] [1.199<MLOGP<3.213]	0.344854471	[0.0<nDB<0.0] [174.318<SAtot<175.125] [2.807<Uc<3.585] [15.862<Se<17.534]	0.357173619	[5.9<N%<7.7] [0.6<ARR<1.0] [0.565<MLOGP<1.834] [-0.828<Hy<0.031] [12.753<Se<16.636]	0.357173619	[-0.213<Hy<-0.158] [16.0<nBT<21.0] [0.0<nRCOOH<0.0] [0.0<nROH<0.0] [1.58<MLOGP<2.193] [15.79<TPSA(Tot)<29.46]	0.387121243
6	tarry	0.67	0.73	0.33	5	[6.0<nCsp2<6.0] [-0.213<Hy<0.031] [1.348<MLOGP<1.859] [0.0<RBN<1.0]	0.296324417	[3.0<nCb-<4.0] [2.807<Uc<2.807] [1.0<nHet<2.0] [18.46<TPSA(Tot)<40.46] [138.18<MW<178.3] [38.7<C%<40.0] [0.0<nCs<0.0]	0.322601035	[0.733<ARR<0.773] [0.0<nCconj<0.0] [50.0<H%<52.9] [174.318<SAtot<277.868]	0.344854471	[0.0<nDB<0.0] [174.318<SAtot<175.125] [2.807<Uc<3.585] [15.862<Se<17.534]	0.357173619	[5.9<N%<7.7] [0.6<ARR<1.0] [0.565<MLOGP<1.834] [-0.828<Hy<0.031] [12.753<Se<16.636]	0.357173619	[-0.213<Hy<-0.158] [16.0<nBT<21.0] [0.0<nRCOOH<0.0] [0.0<nROH<0.0] [1.58<MLOGP<2.193] [15.79<TPSA(Tot)<29.46]	0.387121243
6	tarry	0.67	0.73	0.33	5	[174.318<SAtot<175.125] [7.0<nC<7.0]	0.296324417	[3.0<nCb-<4.0] [2.807<Uc<2.807] [1.0<nHet<2.0] [18.46<TPSA(Tot)<40.46] [138.18<MW<178.3] [38.7<C%<40.0] [0.0<nCs<0.0]	0.322601035	[0.733<ARR<0.773] [0.0<nCconj<0.0] [0.0<nArOR<0.0] [1.0<nHet<1.0] [1.199<MLOGP<3.213]	0.344854471	[5.9<N%<7.7] [0.6<ARR<1.0] [0.565<MLOGP<1.834] [-0.828<Hy<0.031] [12.753<Se<16.636]	0.357173619	[174.318<SAtot<175.125] [5.0<nCar<10.0] [0.0<nR05<0.0]	0.357173619	[-0.213<Hy<-0.158] [16.0<nBT<21.0] [0.0<nRCOOH<0.0] [0.0<nROH<0.0] [1.58<MLOGP<2.193] [15.79<TPSA(Tot)<29.46]	0.387121243
6	tarry	0.67	0.73	0.33	5	[174.318<SAtot<175.125] [7.0<nC<7.0]	0.296324417	[6.0<nCsp2<6.0] [3.0<nCb-<4.0] [20.0<nBT<31.0] [3.2<O%<10.0] [-0.79<Hy<-0.161] [0.0<nCs<0.0] [138.18<MW<178.3]	0.322601035	[0.733<ARR<0.773] [0.0<nCconj<0.0] [50.0<H%<52.9] [174.318<SAtot<277.868]	0.344854471	[5.9<N%<7.7] [0.6<ARR<1.0] [0.565<MLOGP<1.834] [-0.828<Hy<0.031] [12.753<Se<16.636]	0.357173619	[174.318<SAtot<175.125] [5.0<nCar<10.0] [0.0<nR05<0.0]	0.357173619	[-0.213<Hy<-0.158] [16.0<nBT<21.0] [0.0<nRCOOH<0.0] [0.0<nROH<0.0] [1.58<MLOGP<2.193] [15.79<TPSA(Tot)<29.46]	0.387121243
6	tarry	0.67	0.73	0.33	5	[174.318<SAtot<175.125] [7.0<nC<7.0]	0.296324417	[3.0<nCb-<4.0] [2.807<Uc<2.807] [216.189<SAtot<315.427] [-0.79<Hy<-0.161] [0.0<nCs<0.0] [1.125<Mi<1.127]	0.322601035	[0.733<ARR<0.773] [-0.905<Hy<-0.158] [1.0<nHet<1.0] [174.318<SAtot<277.868]	0.344854471	[0.0<nDB<0.0] [174.318<SAtot<175.125] [2.807<Uc<3.585] [15.862<Se<17.534]	0.357173619	[5.9<N%<7.7] [0.6<ARR<1.0] [0.565<MLOGP<1.834] [-0.828<Hy<0.031] [12.753<Se<16.636]	0.357173619	[-0.213<Hy<-0.158] [16.0<nBT<21.0] [0.0<nRCOOH<0.0] [0.0<nROH<0.0] [1.58<MLOGP<2.193] [15.79<TPSA(Tot)<29.46]	0.387121243
6	tarry	0.67	0.73	0.33	5	[174.318<SAtot<175.125] [7.0<nC<7.0]	0.296324417	[3.0<nCb-<4.0] [2.807<Uc<2.807] [1.0<nHet<2.0] [18.46<TPSA(Tot)<40.46] [138.18<MW<178.3] [38.7<C%<40.0] [0.0<nCs<0.0]	0.322601035	[0.733<ARR<0.773] [-0.905<Hy<-0.158] [1.0<nHet<1.0] [174.318<SAtot<277.868]	0.344854471	[0.0<nDB<0.0] [174.318<SAtot<175.125] [2.807<Uc<3.585] [15.862<Se<17.534]	0.357173619	[5.9<N%<7.7] [0.6<ARR<1.0] [0.565<MLOGP<1.834] [-0.828<Hy<0.031] [12.753<Se<16.636]	0.357173619	[-0.213<Hy<-0.158] [16.0<nBT<21.0] [0.0<nRCOOH<0.0] [0.0<nROH<0.0] [1.58<MLOGP<2.193] [15.79<TPSA(Tot)<29.46]	0.387121243
6	tarry	0.67	0.73	0.33	5	[16.0<nBT<17.0] [12.89<TPSA(Tot)<20.23] [41.2<C%<43.8]	0.296324417	[3.0<nCb-<4.0] [2.807<Uc<2.807] [1.0<nHet<2.0] [18.46<TPSA(Tot)<40.46] [138.18<MW<178.3] [38.7<C%<40.0] [0.0<nCs<0.0]	0.322601035	[11.0<nCrs<16.0]	0.400726832	[0.0<nDB<0.0] [174.318<SAtot<175.125] [2.807<Uc<3.585] [15.862<Se<17.534]	0.357173619	[5.9<N%<7.7] [0.6<ARR<1.0] [0.565<MLOGP<1.834] [-0.828<Hy<0.031] [12.753<Se<16.636]	0.357173619	[-0.213<Hy<-0.158] [16.0<nBT<21.0] [0.0<nRCOOH<0.0] [0.0<nROH<0.0] [1.58<MLOGP<2.193] [15.79<TPSA(Tot)<29.46]	0.387121243
6	tarry	0.67	0.73	0.33	5	[6.0<nCsp2<6.0] [-0.213<Hy<0.031] [1.348<MLOGP<1.859] [0.0<RBN<1.0]	0.296324417	[3.0<nCb-<4.0] [2.807<Uc<2.807] [1.0<nHet<2.0] [18.46<TPSA(Tot)<40.46] [138.18<MW<178.3] [38.7<C%<40.0] [0.0<nCs<0.0]	0.322601035	[0.733<ARR<0.773] [-0.905<Hy<-0.158] [1.0<nHet<1.0] [174.318<SAtot<277.868]	0.344854471	[5.9<N%<7.7] [0.6<ARR<1.0] [0.565<MLOGP<1.834] [-0.828<Hy<0.031] [12.753<Se<16.636]	0.357173619	[174.318<SAtot<175.125] [5.0<nCar<10.0] [0.0<nR05<0.0]	0.357173619	[-0.213<Hy<-0.158] [16.0<nBT<21.0] [0.0<nRCOOH<0.0] [0.0<nROH<0.0] [1.58<MLOGP<2.193] [15.79<TPSA(Tot)<29.46]	0.387121243
6	tarry	0.67	0.73	0.33	5	[16.0<nBT<17.0] [12.89<TPSA(Tot)<20.23] [41.2<C%<43.8]	0.296324417	[6.0<nCsp2<6.0] [3.0<nCb-<4.0] [20.0<nBT<31.0] [3.2<O%<10.0] [-0.79<Hy<-0.161] [0.0<nCs<0.0] [138.18<MW<178.3]	0.322601035	[0.733<ARR<0.773] [0.0<nCconj<0.0] [50.0<H%<52.9] [174.318<SAtot<277.868]	0.344854471	[5.9<N%<7.7] [0.6<ARR<1.0] [0.565<MLOGP<1.834] [-0.828<Hy<0.031] [12.753<Se<16.636]	0.357173619	[174.318<SAtot<175.125] [5.0<nCar<10.0] [0.0<nR05<0.0]	0.357173619	[-0.213<Hy<-0.158] [16.0<nBT<21.0] [0.0<nRCOOH<0.0] [0.0<nROH<0.0] [1.58<MLOGP<2.193] [15.79<TPSA(Tot)<29.46]	0.387121243
6	tarry	0.67	0.73	0.33	5	[6.0<nCsp2<6.0] [-0.213<Hy<0.031] [1.348<MLOGP<1.859] [0.0<RBN<1.0]	0.296324417	[6.0<nCsp2<6.0] [3.0<nCb-<4.0] [20.0<nBT<31.0] [3.2<O%<10.0] [-0.79<Hy<-0.161] [0.0<nCs<0.0] [138.18<MW<178.3]	0.322601035	[0.733<ARR<0.773] [0.0<nCconj<0.0] [50.0<H%<52.9] [174.318<SAtot<277.868]	0.344854471	[0.0<nDB<0.0] [174.318<SAtot<175.125] [2.807<Uc<3.585] [15.862<Se<17.534]	0.357173619	[5.9<N%<7.7] [0.6<ARR<1.0] [0.565<MLOGP<1.834] [-0.828<Hy<0.031] [12.753<Se<16.636]	0.357173619	[-0.213<Hy<-0.158] [16.0<nBT<21.0] [0.0<nRCOOH<0.0] [0.0<nROH<0.0] [1.58<MLOGP<2.193] [15.79<TPSA(Tot)<29.46]	0.387121243
6	tarry	0.67	0.73	0.33	5	[6.0<nCsp2<6.0] [-0.213<Hy<0.031] [1.348<MLOGP<1.859] [0.0<RBN<1.0]	0.296324417	[6.0<nCsp2<6.0] [3.0<nCb-<4.0] [20.0<nBT<31.0] [3.2<O%<10.0] [-0.79<Hy<-0.161] [0.0<nCs<0.0] [138.18<MW<178.3]	0.322601035	[0.733<ARR<0.773] [-0.905<Hy<-0.158] [1.0<nHet<1.0] [174.318<SAtot<277.868]	0.344854471	[5.9<N%<7.7] [0.6<ARR<1.0] [0.565<MLOGP<1.834] [-0.828<Hy<0.031] [12.753<Se<16.636]	0.357173619	[174.318<SAtot<175.125] [5.0<nCar<10.0] [0.0<nR05<0.0]	0.357173619	[-0.213<Hy<-0.158] [16.0<nBT<21.0] [0.0<nRCOOH<0.0] [0.0<nROH<0.0] [1.58<MLOGP<2.193] [15.79<TPSA(Tot)<29.46]	0.387121243
6	tarry	0.67	0.73	0.33	5	[174.318<SAtot<175.125] [7.0<nC<7.0]	0.296324417	[6.0<nCsp2<6.0] [3.0<nCb-<4.0] [20.0<nBT<31.0] [3.2<O%<10.0] [-0.79<Hy<-0.161] [0.0<nCs<0.0] [138.18<MW<178.3]	0.322601035	[0.733<ARR<0.773] [0.0<nCconj<0.0] [0.0<nArOR<0.0] [1.0<nHet<1.0] [1.199<MLOGP<3.213]	0.344854471	[0.0<nDB<0.0] [174.318<SAtot<175.125] [2.807<Uc<3.585] [15.862<Se<17.534]	0.357173619	[5.9<N%<7.7] [0.6<ARR<1.0] [0.565<MLOGP<1.834] [-0.828<Hy<0.031] [12.753<Se<16.636]	0.357173619	[-0.213<Hy<-0.158] [16.0<nBT<21.0] [0.0<nRCOOH<0.0] [0.0<nROH<0.0] [1.58<MLOGP<2.193] [15.79<TPSA(Tot)<29.46]	0.387121243
6	tarry	0.67	0.73	0.33	5	[174.318<SAtot<175.125] [7.0<nC<7.0]	0.296324417	[3.0<nCb-<4.0] [2.807<Uc<2.807] [216.189<SAtot<315.427] [-0.79<Hy<-0.161] [0.0<nCs<0.0] [1.125<Mi<1.127]	0.322601035	[0.733<ARR<0.773] [0.0<nCconj<0.0] [50.0<H%<52.9] [174.318<SAtot<277.868]	0.344854471	[0.0<nDB<0.0] [174.318<SAtot<175.125] [2.807<Uc<3.585] [15.862<Se<17.534]	0.357173619	[5.9<N%<7.7] [0.6<ARR<1.0] [0.565<MLOGP<1.834] [-0.828<Hy<0.031] [12.753<Se<16.636]	0.357173619	[-0.213<Hy<-0.158] [16.0<nBT<21.0] [0.0<nRCOOH<0.0] [0.0<nROH<0.0] [1.58<MLOGP<2.193] [15.79<TPSA(Tot)<29.46]	0.387121243
6	tarry	0.67	0.73	0.33	5	[174.318<SAtot<175.125] [7.0<nC<7.0]	0.296324417	[3.0<nCb-<4.0] [2.807<Uc<2.807] [216.189<SAtot<315.427] [-0.79<Hy<-0.161] [0.0<nCs<0.0] [1.125<Mi<1.127]	0.322601035	[0.733<ARR<0.773] [0.0<nCconj<0.0] [50.0<H%<52.9] [174.318<SAtot<277.868]	0.344854471	[5.9<N%<7.7] [0.6<ARR<1.0] [0.565<MLOGP<1.834] [-0.828<Hy<0.031] [12.753<Se<16.636]	0.357173619	[174.318<SAtot<175.125] [5.0<nCar<10.0] [0.0<nR05<0.0]	0.357173619	[-0.213<Hy<-0.158] [16.0<nBT<21.0] [0.0<nRCOOH<0.0] [0.0<nROH<0.0] [1.58<MLOGP<2.193] [15.79<TPSA(Tot)<29.46]	0.387121243
6	tarry	0.67	0.73	0.33	5	[16.0<nBT<17.0] [12.89<TPSA(Tot)<20.23] [41.2<C%<43.8]	0.296324417	[3.0<nCb-<4.0] [2.807<Uc<2.807] [1.0<nHet<2.0] [18.46<TPSA(Tot)<40.46] [138.18<MW<178.3] [38.7<C%<40.0] [0.0<nCs<0.0]	0.322601035	[0.733<ARR<0.773] [0.0<nCconj<0.0] [50.0<H%<52.9] [174.318<SAtot<277.868]	0.344854471	[0.0<nDB<0.0] [174.318<SAtot<175.125] [2.807<Uc<3.585] [15.862<Se<17.534]	0.357173619	[5.9<N%<7.7] [0.6<ARR<1.0] [0.565<MLOGP<1.834] [-0.828<Hy<0.031] [12.753<Se<16.636]	0.357173619	[-0.213<Hy<-0.158] [16.0<nBT<21.0] [0.0<nRCOOH<0.0] [0.0<nROH<0.0] [1.58<MLOGP<2.193] [15.79<TPSA(Tot)<29.46]	0.387121243
6	tarry	0.67	0.73	0.33	5	[16.0<nBT<17.0] [12.89<TPSA(Tot)<20.23] [41.2<C%<43.8]	0.296324417	[3.0<nCb-<4.0] [2.807<Uc<2.807] [216.189<SAtot<315.427] [-0.79<Hy<-0.161] [0.0<nCs<0.0] [1.125<Mi<1.127]	0.322601035	[0.733<ARR<0.773] [0.0<nCconj<0.0] [50.0<H%<52.9] [174.318<SAtot<277.868]	0.344854471	[0.0<nDB<0.0] [174.318<SAtot<175.125] [2.807<Uc<3.585] [15.862<Se<17.534]	0.357173619	[5.9<N%<7.7] [0.6<ARR<1.0] [0.565<MLOGP<1.834] [-0.828<Hy<0.031] [12.753<Se<16.636]	0.357173619	[-0.213<Hy<-0.158] [16.0<nBT<21.0] [0.0<nRCOOH<0.0] [0.0<nROH<0.0] [1.58<MLOGP<2.193] [15.79<TPSA(Tot)<29.46]	0.387121243
6	tarry	0.67	0.73	0.33	5	[16.0<nBT<17.0] [12.89<TPSA(Tot)<20.23] [41.2<C%<43.8]	0.296324417	[6.0<nCsp2<6.0] [3.0<nCb-<4.0] [20.0<nBT<31.0] [3.2<O%<10.0] [-0.79<Hy<-0.161] [0.0<nCs<0.0] [138.18<MW<178.3]	0.322601035	[0.733<ARR<0.773] [0.0<nCconj<0.0] [0.0<nArOR<0.0] [1.0<nHet<1.0] [1.199<MLOGP<3.213]	0.344854471	[0.0<nDB<0.0] [174.318<SAtot<175.125] [2.807<Uc<3.585] [15.862<Se<17.534]	0.357173619	[5.9<N%<7.7] [0.6<ARR<1.0] [0.565<MLOGP<1.834] [-0.828<Hy<0.031] [12.753<Se<16.636]	0.357173619	[-0.213<Hy<-0.158] [16.0<nBT<21.0] [0.0<nRCOOH<0.0] [0.0<nROH<0.0] [1.58<MLOGP<2.193] [15.79<TPSA(Tot)<29.46]	0.387121243
6	tarry	0.67	0.73	0.33	5	[16.0<nBT<17.0] [12.89<TPSA(Tot)<20.23] [41.2<C%<43.8]	0.296324417	[3.0<nCb-<4.0] [2.807<Uc<2.807] [216.189<SAtot<315.427] [-0.79<Hy<-0.161] [0.0<nCs<0.0] [1.125<Mi<1.127]	0.322601035	[0.733<ARR<0.773] [-0.905<Hy<-0.158] [1.0<nHet<1.0] [174.318<SAtot<277.868]	0.344854471	[5.9<N%<7.7] [0.6<ARR<1.0] [0.565<MLOGP<1.834] [-0.828<Hy<0.031] [12.753<Se<16.636]	0.357173619	[174.318<SAtot<175.125] [5.0<nCar<10.0] [0.0<nR05<0.0]	0.357173619	[-0.213<Hy<-0.158] [16.0<nBT<21.0] [0.0<nRCOOH<0.0] [0.0<nROH<0.0] [1.58<MLOGP<2.193] [15.79<TPSA(Tot)<29.46]	0.387121243
6	tarry	0.67	0.73	0.33	5	[6.0<nCsp2<6.0] [-0.213<Hy<0.031] [1.348<MLOGP<1.859] [0.0<RBN<1.0]	0.296324417	[3.0<nCb-<4.0] [2.807<Uc<2.807] [1.0<nHet<2.0] [18.46<TPSA(Tot)<40.46] [138.18<MW<178.3] [38.7<C%<40.0] [0.0<nCs<0.0]	0.322601035	[0.733<ARR<0.773] [0.0<nCconj<0.0] [0.0<nArOR<0.0] [1.0<nHet<1.0] [1.199<MLOGP<3.213]	0.344854471	[5.9<N%<7.7] [0.6<ARR<1.0] [0.565<MLOGP<1.834] [-0.828<Hy<0.031] [12.753<Se<16.636]	0.357173619	[174.318<SAtot<175.125] [5.0<nCar<10.0] [0.0<nR05<0.0]	0.357173619	[-0.213<Hy<-0.158] [16.0<nBT<21.0] [0.0<nRCOOH<0.0] [0.0<nROH<0.0] [1.58<MLOGP<2.193] [15.79<TPSA(Tot)<29.46]	0.387121243
6	tarry	0.67	0.73	0.33	5	[16.0<nBT<17.0] [12.89<TPSA(Tot)<20.23] [41.2<C%<43.8]	0.296324417	[6.0<nCsp2<6.0] [3.0<nCb-<4.0] [20.0<nBT<31.0] [3.2<O%<10.0] [-0.79<Hy<-0.161] [0.0<nCs<0.0] [138.18<MW<178.3]	0.322601035	[0.733<ARR<0.773] [-0.905<Hy<-0.158] [1.0<nHet<1.0] [174.318<SAtot<277.868]	0.344854471	[5.9<N%<7.7] [0.6<ARR<1.0] [0.565<MLOGP<1.834] [-0.828<Hy<0.031] [12.753<Se<16.636]	0.357173619	[174.318<SAtot<175.125] [5.0<nCar<10.0] [0.0<nR05<0.0]	0.357173619	[-0.213<Hy<-0.158] [16.0<nBT<21.0] [0.0<nRCOOH<0.0] [0.0<nROH<0.0] [1.58<MLOGP<2.193] [15.79<TPSA(Tot)<29.46]	0.387121243
6	tarry	0.67	0.73	0.33	5	[16.0<nBT<17.0] [12.89<TPSA(Tot)<20.23] [41.2<C%<43.8]	0.296324417	[3.0<nCb-<4.0] [2.807<Uc<2.807] [216.189<SAtot<315.427] [-0.79<Hy<-0.161] [0.0<nCs<0.0] [1.125<Mi<1.127]	0.322601035	[0.733<ARR<0.773] [-0.905<Hy<-0.158] [1.0<nHet<1.0] [174.318<SAtot<277.868]	0.344854471	[0.0<nDB<0.0] [174.318<SAtot<175.125] [2.807<Uc<3.585] [15.862<Se<17.534]	0.357173619	[5.9<N%<7.7] [0.6<ARR<1.0] [0.565<MLOGP<1.834] [-0.828<Hy<0.031] [12.753<Se<16.636]	0.357173619	[-0.213<Hy<-0.158] [16.0<nBT<21.0] [0.0<nRCOOH<0.0] [0.0<nROH<0.0] [1.58<MLOGP<2.193] [15.79<TPSA(Tot)<29.46]	0.387121243
6	tarry	0.67	0.73	0.33	5	[6.0<nCsp2<6.0] [-0.213<Hy<0.031] [1.348<MLOGP<1.859] [0.0<RBN<1.0]	0.296324417	[6.0<nCsp2<6.0] [3.0<nCb-<4.0] [20.0<nBT<31.0] [3.2<O%<10.0] [-0.79<Hy<-0.161] [0.0<nCs<0.0] [138.18<MW<178.3]	0.322601035	[0.733<ARR<0.773] [0.0<nCconj<0.0] [0.0<nArOR<0.0] [1.0<nHet<1.0] [1.199<MLOGP<3.213]	0.344854471	[5.9<N%<7.7] [0.6<ARR<1.0] [0.565<MLOGP<1.834] [-0.828<Hy<0.031] [12.753<Se<16.636]	0.357173619	[174.318<SAtot<175.125] [5.0<nCar<10.0] [0.0<nR05<0.0]	0.357173619	[-0.213<Hy<-0.158] [16.0<nBT<21.0] [0.0<nRCOOH<0.0] [0.0<nROH<0.0] [1.58<MLOGP<2.193] [15.79<TPSA(Tot)<29.46]	0.387121243
6	tarry	0.67	0.73	0.33	5	[6.0<nCsp2<6.0] [-0.213<Hy<0.031] [1.348<MLOGP<1.859] [0.0<RBN<1.0]	0.296324417	[6.0<nCsp2<6.0] [3.0<nCb-<4.0] [20.0<nBT<31.0] [3.2<O%<10.0] [-0.79<Hy<-0.161] [0.0<nCs<0.0] [138.18<MW<178.3]	0.322601035	[0.733<ARR<0.773] [0.0<nCconj<0.0] [0.0<nArOR<0.0] [1.0<nHet<1.0] [1.199<MLOGP<3.213]	0.344854471	[0.0<nDB<0.0] [174.318<SAtot<175.125] [2.807<Uc<3.585] [15.862<Se<17.534]	0.357173619	[5.9<N%<7.7] [0.6<ARR<1.0] [0.565<MLOGP<1.834] [-0.828<Hy<0.031] [12.753<Se<16.636]	0.357173619	[-0.213<Hy<-0.158] [16.0<nBT<21.0] [0.0<nRCOOH<0.0] [0.0<nROH<0.0] [1.58<MLOGP<2.193] [15.79<TPSA(Tot)<29.46]	0.387121243
6	tarry	0.67	0.73	0.33	5	[6.0<nCsp2<6.0] [-0.213<Hy<0.031] [1.348<MLOGP<1.859] [0.0<RBN<1.0]	0.296324417	[3.0<nCb-<4.0] [2.807<Uc<2.807] [216.189<SAtot<315.427] [-0.79<Hy<-0.161] [0.0<nCs<0.0] [1.125<Mi<1.127]	0.322601035	[0.733<ARR<0.773] [0.0<nCconj<0.0] [50.0<H%<52.9] [174.318<SAtot<277.868]	0.344854471	[5.9<N%<7.7] [0.6<ARR<1.0] [0.565<MLOGP<1.834] [-0.828<Hy<0.031] [12.753<Se<16.636]	0.357173619	[174.318<SAtot<175.125] [5.0<nCar<10.0] [0.0<nR05<0.0]	0.357173619	[-0.213<Hy<-0.158] [16.0<nBT<21.0] [0.0<nRCOOH<0.0] [0.0<nROH<0.0] [1.58<MLOGP<2.193] [15.79<TPSA(Tot)<29.46]	0.387121243
6	tarry	0.67	0.73	0.33	5	[174.318<SAtot<175.125] [7.0<nC<7.0]	0.296324417	[3.0<nCb-<4.0] [2.807<Uc<2.807] [216.189<SAtot<315.427] [-0.79<Hy<-0.161] [0.0<nCs<0.0] [1.125<Mi<1.127]	0.322601035	[0.733<ARR<0.773] [0.0<nCconj<0.0] [0.0<nArOR<0.0] [1.0<nHet<1.0] [1.199<MLOGP<3.213]	0.344854471	[0.0<nDB<0.0] [174.318<SAtot<175.125] [2.807<Uc<3.585] [15.862<Se<17.534]	0.357173619	[5.9<N%<7.7] [0.6<ARR<1.0] [0.565<MLOGP<1.834] [-0.828<Hy<0.031] [12.753<Se<16.636]	0.357173619	[-0.213<Hy<-0.158] [16.0<nBT<21.0] [0.0<nRCOOH<0.0] [0.0<nROH<0.0] [1.58<MLOGP<2.193] [15.79<TPSA(Tot)<29.46]	0.387121243
6	tarry	0.67	0.73	0.33	5	[174.318<SAtot<175.125] [7.0<nC<7.0]	0.296324417	[6.0<nCsp2<6.0] [3.0<nCb-<4.0] [20.0<nBT<31.0] [3.2<O%<10.0] [-0.79<Hy<-0.161] [0.0<nCs<0.0] [138.18<MW<178.3]	0.322601035	[0.733<ARR<0.773] [-0.905<Hy<-0.158] [1.0<nHet<1.0] [174.318<SAtot<277.868]	0.344854471	[5.9<N%<7.7] [0.6<ARR<1.0] [0.565<MLOGP<1.834] [-0.828<Hy<0.031] [12.753<Se<16.636]	0.357173619	[174.318<SAtot<175.125] [5.0<nCar<10.0] [0.0<nR05<0.0]	0.357173619	[-0.213<Hy<-0.158] [16.0<nBT<21.0] [0.0<nRCOOH<0.0] [0.0<nROH<0.0] [1.58<MLOGP<2.193] [15.79<TPSA(Tot)<29.46]	0.387121243
6	tarry	0.67	0.73	0.33	5	[174.318<SAtot<175.125] [7.0<nC<7.0]	0.296324417	[3.0<nCb-<4.0] [2.807<Uc<2.807] [1.0<nHet<2.0] [18.46<TPSA(Tot)<40.46] [138.18<MW<178.3] [38.7<C%<40.0] [0.0<nCs<0.0]	0.322601035	[0.733<ARR<0.773] [-0.905<Hy<-0.158] [1.0<nHet<1.0] [174.318<SAtot<277.868]	0.344854471	[5.9<N%<7.7] [0.6<ARR<1.0] [0.565<MLOGP<1.834] [-0.828<Hy<0.031] [12.753<Se<16.636]	0.357173619	[174.318<SAtot<175.125] [5.0<nCar<10.0] [0.0<nR05<0.0]	0.357173619	[-0.213<Hy<-0.158] [16.0<nBT<21.0] [0.0<nRCOOH<0.0] [0.0<nROH<0.0] [1.58<MLOGP<2.193] [15.79<TPSA(Tot)<29.46]	0.387121243
6	tarry	0.67	0.73	0.33	5	[6.0<nCsp2<6.0] [-0.213<Hy<0.031] [1.348<MLOGP<1.859] [0.0<RBN<1.0]	0.296324417	[6.0<nCsp2<6.0] [3.0<nCb-<4.0] [20.0<nBT<31.0] [3.2<O%<10.0] [-0.79<Hy<-0.161] [0.0<nCs<0.0] [138.18<MW<178.3]	0.322601035	[0.733<ARR<0.773] [0.0<nCconj<0.0] [50.0<H%<52.9] [174.318<SAtot<277.868]	0.344854471	[5.9<N%<7.7] [0.6<ARR<1.0] [0.565<MLOGP<1.834] [-0.828<Hy<0.031] [12.753<Se<16.636]	0.357173619	[174.318<SAtot<175.125] [5.0<nCar<10.0] [0.0<nR05<0.0]	0.357173619	[-0.213<Hy<-0.158] [16.0<nBT<21.0] [0.0<nRCOOH<0.0] [0.0<nROH<0.0] [1.58<MLOGP<2.193] [15.79<TPSA(Tot)<29.46]	0.387121243
6	tarry	0.67	0.73	0.33	5	[6.0<nCsp2<6.0] [-0.213<Hy<0.031] [1.348<MLOGP<1.859] [0.0<RBN<1.0]	0.296324417	[3.0<nCb-<4.0] [2.807<Uc<2.807] [216.189<SAtot<315.427] [-0.79<Hy<-0.161] [0.0<nCs<0.0] [1.125<Mi<1.127]	0.322601035	[0.733<ARR<0.773] [0.0<nCconj<0.0] [50.0<H%<52.9] [174.318<SAtot<277.868]	0.344854471	[0.0<nDB<0.0] [174.318<SAtot<175.125] [2.807<Uc<3.585] [15.862<Se<17.534]	0.357173619	[5.9<N%<7.7] [0.6<ARR<1.0] [0.565<MLOGP<1.834] [-0.828<Hy<0.031] [12.753<Se<16.636]	0.357173619	[-0.213<Hy<-0.158] [16.0<nBT<21.0] [0.0<nRCOOH<0.0] [0.0<nROH<0.0] [1.58<MLOGP<2.193] [15.79<TPSA(Tot)<29.46]	0.387121243
6	tarry	0.67	0.73	0.33	5	[16.0<nBT<17.0] [12.89<TPSA(Tot)<20.23] [41.2<C%<43.8]	0.296324417	[3.0<nCb-<4.0] [2.807<Uc<2.807] [216.189<SAtot<315.427] [-0.79<Hy<-0.161] [0.0<nCs<0.0] [1.125<Mi<1.127]	0.322601035	[0.733<ARR<0.773] [0.0<nCconj<0.0] [0.0<nArOR<0.0] [1.0<nHet<1.0] [1.199<MLOGP<3.213]	0.344854471	[5.9<N%<7.7] [0.6<ARR<1.0] [0.565<MLOGP<1.834] [-0.828<Hy<0.031] [12.753<Se<16.636]	0.357173619	[174.318<SAtot<175.125] [5.0<nCar<10.0] [0.0<nR05<0.0]	0.357173619	[-0.213<Hy<-0.158] [16.0<nBT<21.0] [0.0<nRCOOH<0.0] [0.0<nROH<0.0] [1.58<MLOGP<2.193] [15.79<TPSA(Tot)<29.46]	0.387121243
6	tarry	0.67	0.73	0.33	5	[16.0<nBT<17.0] [12.89<TPSA(Tot)<20.23] [41.2<C%<43.8]	0.296324417	[3.0<nCb-<4.0] [2.807<Uc<2.807] [1.0<nHet<2.0] [18.46<TPSA(Tot)<40.46] [138.18<MW<178.3] [38.7<C%<40.0] [0.0<nCs<0.0]	0.322601035	[0.733<ARR<0.773] [0.0<nCconj<0.0] [0.0<nArOR<0.0] [1.0<nHet<1.0] [1.199<MLOGP<3.213]	0.344854471	[5.9<N%<7.7] [0.6<ARR<1.0] [0.565<MLOGP<1.834] [-0.828<Hy<0.031] [12.753<Se<16.636]	0.357173619	[174.318<SAtot<175.125] [5.0<nCar<10.0] [0.0<nR05<0.0]	0.357173619	[-0.213<Hy<-0.158] [16.0<nBT<21.0] [0.0<nRCOOH<0.0] [0.0<nROH<0.0] [1.58<MLOGP<2.193] [15.79<TPSA(Tot)<29.46]	0.387121243
6	tarry	0.67	0.73	0.33	5	[6.0<nCsp2<6.0] [-0.213<Hy<0.031] [1.348<MLOGP<1.859] [0.0<RBN<1.0]	0.296324417	[6.0<nCsp2<6.0] [3.0<nCb-<4.0] [20.0<nBT<31.0] [3.2<O%<10.0] [-0.79<Hy<-0.161] [0.0<nCs<0.0] [138.18<MW<178.3]	0.322601035	[0.733<ARR<0.773] [-0.905<Hy<-0.158] [1.0<nHet<1.0] [174.318<SAtot<277.868]	0.344854471	[0.0<nDB<0.0] [174.318<SAtot<175.125] [2.807<Uc<3.585] [15.862<Se<17.534]	0.357173619	[5.9<N%<7.7] [0.6<ARR<1.0] [0.565<MLOGP<1.834] [-0.828<Hy<0.031] [12.753<Se<16.636]	0.357173619	[-0.213<Hy<-0.158] [16.0<nBT<21.0] [0.0<nRCOOH<0.0] [0.0<nROH<0.0] [1.58<MLOGP<2.193] [15.79<TPSA(Tot)<29.46]	0.387121243
6	tarry	0.67	0.73	0.33	5	[16.0<nBT<17.0] [12.89<TPSA(Tot)<20.23] [41.2<C%<43.8]	0.296324417	[3.0<nCb-<4.0] [2.807<Uc<2.807] [216.189<SAtot<315.427] [-0.79<Hy<-0.161] [0.0<nCs<0.0] [1.125<Mi<1.127]	0.322601035	[0.733<ARR<0.773] [0.0<nCconj<0.0] [0.0<nArOR<0.0] [1.0<nHet<1.0] [1.199<MLOGP<3.213]	0.344854471	[0.0<nDB<0.0] [174.318<SAtot<175.125] [2.807<Uc<3.585] [15.862<Se<17.534]	0.357173619	[5.9<N%<7.7] [0.6<ARR<1.0] [0.565<MLOGP<1.834] [-0.828<Hy<0.031] [12.753<Se<16.636]	0.357173619	[-0.213<Hy<-0.158] [16.0<nBT<21.0] [0.0<nRCOOH<0.0] [0.0<nROH<0.0] [1.58<MLOGP<2.193] [15.79<TPSA(Tot)<29.46]	0.387121243
6	tarry	0.67	0.73	0.33	5	[174.318<SAtot<175.125] [7.0<nC<7.0]	0.296324417	[6.0<nCsp2<6.0] [3.0<nCb-<4.0] [20.0<nBT<31.0] [3.2<O%<10.0] [-0.79<Hy<-0.161] [0.0<nCs<0.0] [138.18<MW<178.3]	0.322601035	[0.733<ARR<0.773] [-0.905<Hy<-0.158] [1.0<nHet<1.0] [174.318<SAtot<277.868]	0.344854471	[0.0<nDB<0.0] [174.318<SAtot<175.125] [2.807<Uc<3.585] [15.862<Se<17.534]	0.357173619	[5.9<N%<7.7] [0.6<ARR<1.0] [0.565<MLOGP<1.834] [-0.828<Hy<0.031] [12.753<Se<16.636]	0.357173619	[-0.213<Hy<-0.158] [16.0<nBT<21.0] [0.0<nRCOOH<0.0] [0.0<nROH<0.0] [1.58<MLOGP<2.193] [15.79<TPSA(Tot)<29.46]	0.387121243
6	tarry	0.67	0.73	0.33	5	[16.0<nBT<17.0] [12.89<TPSA(Tot)<20.23] [41.2<C%<43.8]	0.296324417	[3.0<nCb-<4.0] [2.807<Uc<2.807] [216.189<SAtot<315.427] [-0.79<Hy<-0.161] [0.0<nCs<0.0] [1.125<Mi<1.127]	0.322601035	[0.733<ARR<0.773] [0.0<nCconj<0.0] [50.0<H%<52.9] [174.318<SAtot<277.868]	0.344854471	[5.9<N%<7.7] [0.6<ARR<1.0] [0.565<MLOGP<1.834] [-0.828<Hy<0.031] [12.753<Se<16.636]	0.357173619	[174.318<SAtot<175.125] [5.0<nCar<10.0] [0.0<nR05<0.0]	0.357173619	[-0.213<Hy<-0.158] [16.0<nBT<21.0] [0.0<nRCOOH<0.0] [0.0<nROH<0.0] [1.58<MLOGP<2.193] [15.79<TPSA(Tot)<29.46]	0.387121243
6	tarry	0.67	0.73	0.33	5	[16.0<nBT<17.0] [12.89<TPSA(Tot)<20.23] [41.2<C%<43.8]	0.296324417	[3.0<nCb-<4.0] [2.807<Uc<2.807] [1.0<nHet<2.0] [18.46<TPSA(Tot)<40.46] [138.18<MW<178.3] [38.7<C%<40.0] [0.0<nCs<0.0]	0.322601035	[0.733<ARR<0.773] [-0.905<Hy<-0.158] [1.0<nHet<1.0] [174.318<SAtot<277.868]	0.344854471	[5.9<N%<7.7] [0.6<ARR<1.0] [0.565<MLOGP<1.834] [-0.828<Hy<0.031] [12.753<Se<16.636]	0.357173619	[174.318<SAtot<175.125] [5.0<nCar<10.0] [0.0<nR05<0.0]	0.357173619	[-0.213<Hy<-0.158] [16.0<nBT<21.0] [0.0<nRCOOH<0.0] [0.0<nROH<0.0] [1.58<MLOGP<2.193] [15.79<TPSA(Tot)<29.46]	0.387121243
6	tarry	0.67	0.73	0.33	5	[6.0<nCsp2<6.0] [-0.213<Hy<0.031] [1.348<MLOGP<1.859] [0.0<RBN<1.0]	0.296324417	[3.0<nCb-<4.0] [2.807<Uc<2.807] [216.189<SAtot<315.427] [-0.79<Hy<-0.161] [0.0<nCs<0.0] [1.125<Mi<1.127]	0.322601035	[0.733<ARR<0.773] [0.0<nCconj<0.0] [0.0<nArOR<0.0] [1.0<nHet<1.0] [1.199<MLOGP<3.213]	0.344854471	[5.9<N%<7.7] [0.6<ARR<1.0] [0.565<MLOGP<1.834] [-0.828<Hy<0.031] [12.753<Se<16.636]	0.357173619	[174.318<SAtot<175.125] [5.0<nCar<10.0] [0.0<nR05<0.0]	0.357173619	[-0.213<Hy<-0.158] [16.0<nBT<21.0] [0.0<nRCOOH<0.0] [0.0<nROH<0.0] [1.58<MLOGP<2.193] [15.79<TPSA(Tot)<29.46]	0.387121243
6	tarry	0.67	0.73	0.33	5	[6.0<nCsp2<6.0] [-0.213<Hy<0.031] [1.348<MLOGP<1.859] [0.0<RBN<1.0]	0.296324417	[3.0<nCb-<4.0] [2.807<Uc<2.807] [216.189<SAtot<315.427] [-0.79<Hy<-0.161] [0.0<nCs<0.0] [1.125<Mi<1.127]	0.322601035	[0.733<ARR<0.773] [-0.905<Hy<-0.158] [1.0<nHet<1.0] [174.318<SAtot<277.868]	0.344854471	[5.9<N%<7.7] [0.6<ARR<1.0] [0.565<MLOGP<1.834] [-0.828<Hy<0.031] [12.753<Se<16.636]	0.357173619	[174.318<SAtot<175.125] [5.0<nCar<10.0] [0.0<nR05<0.0]	0.357173619	[-0.213<Hy<-0.158] [16.0<nBT<21.0] [0.0<nRCOOH<0.0] [0.0<nROH<0.0] [1.58<MLOGP<2.193] [15.79<TPSA(Tot)<29.46]	0.387121243
6	tarry	0.67	0.73	0.33	5	[174.318<SAtot<175.125] [7.0<nC<7.0]	0.296324417	[6.0<nCsp2<6.0] [3.0<nCb-<4.0] [20.0<nBT<31.0] [3.2<O%<10.0] [-0.79<Hy<-0.161] [0.0<nCs<0.0] [138.18<MW<178.3]	0.322601035	[0.733<ARR<0.773] [0.0<nCconj<0.0] [50.0<H%<52.9] [174.318<SAtot<277.868]	0.344854471	[0.0<nDB<0.0] [174.318<SAtot<175.125] [2.807<Uc<3.585] [15.862<Se<17.534]	0.357173619	[5.9<N%<7.7] [0.6<ARR<1.0] [0.565<MLOGP<1.834] [-0.828<Hy<0.031] [12.753<Se<16.636]	0.357173619	[-0.213<Hy<-0.158] [16.0<nBT<21.0] [0.0<nRCOOH<0.0] [0.0<nROH<0.0] [1.58<MLOGP<2.193] [15.79<TPSA(Tot)<29.46]	0.387121243
6	tarry	0.67	0.73	0.33	5	[16.0<nBT<17.0] [12.89<TPSA(Tot)<20.23] [41.2<C%<43.8]	0.296324417	[6.0<nCsp2<6.0] [3.0<nCb-<4.0] [20.0<nBT<31.0] [3.2<O%<10.0] [-0.79<Hy<-0.161] [0.0<nCs<0.0] [138.18<MW<178.3]	0.322601035	[0.733<ARR<0.773] [0.0<nCconj<0.0] [50.0<H%<52.9] [174.318<SAtot<277.868]	0.344854471	[0.0<nDB<0.0] [174.318<SAtot<175.125] [2.807<Uc<3.585] [15.862<Se<17.534]	0.357173619	[5.9<N%<7.7] [0.6<ARR<1.0] [0.565<MLOGP<1.834] [-0.828<Hy<0.031] [12.753<Se<16.636]	0.357173619	[-0.213<Hy<-0.158] [16.0<nBT<21.0] [0.0<nRCOOH<0.0] [0.0<nROH<0.0] [1.58<MLOGP<2.193] [15.79<TPSA(Tot)<29.46]	0.387121243
6	tarry	0.67	0.73	0.33	5	[174.318<SAtot<175.125] [7.0<nC<7.0]	0.296324417	[3.0<nCb-<4.0] [2.807<Uc<2.807] [1.0<nHet<2.0] [18.46<TPSA(Tot)<40.46] [138.18<MW<178.3] [38.7<C%<40.0] [0.0<nCs<0.0]	0.322601035	[0.733<ARR<0.773] [0.0<nCconj<0.0] [50.0<H%<52.9] [174.318<SAtot<277.868]	0.344854471	[5.9<N%<7.7] [0.6<ARR<1.0] [0.565<MLOGP<1.834] [-0.828<Hy<0.031] [12.753<Se<16.636]	0.357173619	[174.318<SAtot<175.125] [5.0<nCar<10.0] [0.0<nR05<0.0]	0.357173619	[-0.213<Hy<-0.158] [16.0<nBT<21.0] [0.0<nRCOOH<0.0] [0.0<nROH<0.0] [1.58<MLOGP<2.193] [15.79<TPSA(Tot)<29.46]	0.387121243
6	tarry	0.67	0.73	0.33	5	[16.0<nBT<17.0] [12.89<TPSA(Tot)<20.23] [41.2<C%<43.8]	0.296324417	[3.0<nCb-<4.0] [2.807<Uc<2.807] [1.0<nHet<2.0] [18.46<TPSA(Tot)<40.46] [138.18<MW<178.3] [38.7<C%<40.0] [0.0<nCs<0.0]	0.322601035	[0.733<ARR<0.773] [0.0<nCconj<0.0] [50.0<H%<52.9] [174.318<SAtot<277.868]	0.344854471	[5.9<N%<7.7] [0.6<ARR<1.0] [0.565<MLOGP<1.834] [-0.828<Hy<0.031] [12.753<Se<16.636]	0.357173619	[174.318<SAtot<175.125] [5.0<nCar<10.0] [0.0<nR05<0.0]	0.357173619	[-0.213<Hy<-0.158] [16.0<nBT<21.0] [0.0<nRCOOH<0.0] [0.0<nROH<0.0] [1.58<MLOGP<2.193] [15.79<TPSA(Tot)<29.46]	0.387121243
6	tarry	0.67	0.73	0.33	5	[174.318<SAtot<175.125] [7.0<nC<7.0]	0.296324417	[3.0<nCb-<4.0] [2.807<Uc<2.807] [216.189<SAtot<315.427] [-0.79<Hy<-0.161] [0.0<nCs<0.0] [1.125<Mi<1.127]	0.322601035	[0.733<ARR<0.773] [0.0<nCconj<0.0] [0.0<nArOR<0.0] [1.0<nHet<1.0] [1.199<MLOGP<3.213]	0.344854471	[5.9<N%<7.7] [0.6<ARR<1.0] [0.565<MLOGP<1.834] [-0.828<Hy<0.031] [12.753<Se<16.636]	0.357173619	[174.318<SAtot<175.125] [5.0<nCar<10.0] [0.0<nR05<0.0]	0.357173619	[-0.213<Hy<-0.158] [16.0<nBT<21.0] [0.0<nRCOOH<0.0] [0.0<nROH<0.0] [1.58<MLOGP<2.193] [15.79<TPSA(Tot)<29.46]	0.387121243
6	tarry	0.67	0.73	0.33	5	[16.0<nBT<17.0] [12.89<TPSA(Tot)<20.23] [41.2<C%<43.8]	0.296324417	[3.0<nCb-<4.0] [2.807<Uc<2.807] [1.0<nHet<2.0] [18.46<TPSA(Tot)<40.46] [138.18<MW<178.3] [38.7<C%<40.0] [0.0<nCs<0.0]	0.322601035	[0.733<ARR<0.773] [-0.905<Hy<-0.158] [1.0<nHet<1.0] [174.318<SAtot<277.868]	0.344854471	[0.0<nDB<0.0] [174.318<SAtot<175.125] [2.807<Uc<3.585] [15.862<Se<17.534]	0.357173619	[5.9<N%<7.7] [0.6<ARR<1.0] [0.565<MLOGP<1.834] [-0.828<Hy<0.031] [12.753<Se<16.636]	0.357173619	[-0.213<Hy<-0.158] [16.0<nBT<21.0] [0.0<nRCOOH<0.0] [0.0<nROH<0.0] [1.58<MLOGP<2.193] [15.79<TPSA(Tot)<29.46]	0.387121243
5	tea	0.48	0.67	0.52	5	[5.0<nCp<5.0] [1.0<nR=Cp<1.0]	0.200007485	[-0.244<Hy<-0.244] [1.369<MLOGP<2.11] [1.585<Ui<2.322]	0.200007485	[17.0<nSK<17.0] [2.0<nCt<2.0] [3.75<MLOGP<3.937]	0.300011228	[16.117<Sv<16.117] [278.44<SAtot<280.941] [0.0<nCt<0.0] [2.402<MLOGP<2.678]	0.300011228	[8.0<nCsp2<8.0] [18.46<TPSA(Tot)<29.46] [9.0<nC<11.0] [50.0<H%<51.9] [2.0<nCb-<3.0] [217.492<SAtot<278.44] [1.0<RBN<4.0]	0.363646261
5	tea	0.48	0.67	0.52	5	[5.0<nCp<5.0] [1.0<nR=Cp<1.0]	0.200007485	[-0.244<Hy<-0.244] [258.684<SAtot<284.259] [29.46<TPSA(Tot)<37.3] [0.0<nR=Cs<1.0]	0.200007485	[17.0<nSK<17.0] [2.0<nCt<2.0] [3.75<MLOGP<3.937]	0.300011228	[2.402<MLOGP<2.42] [18.46<TPSA(Tot)<20.23]	0.300011228	[40.7<C%<40.7] [0.0<nArCOOR<0.0] [0.0<nROR<0.0] [278.44<SAtot<278.883]	0.300011228
5	tea	0.48	0.67	0.52	5	[5.0<nCp<5.0] [1.0<nR=Cp<1.0]	0.200007485	[-0.244<Hy<-0.244] [1.369<MLOGP<2.11] [1.585<Ui<2.322]	0.200007485	[2.402<MLOGP<2.42] [217.492<SAtot<278.44]	0.300011228	[17.0<nSK<17.0] [2.0<nCt<2.0] [3.75<MLOGP<3.937]	0.300011228	[40.7<C%<40.7] [0.0<nArCOOR<0.0] [0.0<nROR<0.0] [278.44<SAtot<278.883]	0.300011228
5	tea	0.48	0.67	0.52	5	[5.0<nCp<5.0] [1.0<nR=Cp<1.0]	0.200007485	[-0.244<Hy<-0.244] [258.684<SAtot<284.259] [29.46<TPSA(Tot)<37.3] [0.0<nR=Cs<1.0]	0.200007485	[2.402<MLOGP<2.42] [217.492<SAtot<278.44]	0.300011228	[17.0<nSK<17.0] [2.0<nCt<2.0] [3.75<MLOGP<3.937]	0.300011228	[40.7<C%<40.7] [0.0<nArCOOR<0.0] [0.0<nROR<0.0] [278.44<SAtot<278.883]	0.300011228
5	tea	0.48	0.67	0.52	5	[5.0<nCp<5.0] [1.0<nR=Cp<1.0]	0.200007485	[-0.244<Hy<-0.244] [1.369<MLOGP<2.11] [1.585<Ui<2.322]	0.200007485	[17.0<nSK<17.0] [2.0<nCt<2.0] [3.75<MLOGP<3.937]	0.300011228	[40.7<C%<40.7] [0.0<nArCOOR<0.0] [0.0<nROR<0.0] [278.44<SAtot<278.883]	0.300011228	[8.0<nCsp2<8.0] [18.46<TPSA(Tot)<29.46] [9.0<nC<11.0] [50.0<H%<51.9] [2.0<nCb-<3.0] [217.492<SAtot<278.44] [1.0<RBN<4.0]	0.363646261
5	tea	0.48	0.67	0.52	5	[5.0<nCp<5.0] [1.0<nR=Cp<1.0]	0.200007485	[-0.244<Hy<-0.244] [258.684<SAtot<284.259] [29.46<TPSA(Tot)<37.3] [0.0<nR=Cs<1.0]	0.200007485	[2.402<MLOGP<2.42] [217.492<SAtot<278.44]	0.300011228	[17.0<nSK<17.0] [2.0<nCt<2.0] [3.75<MLOGP<3.937]	0.300011228	[16.117<Sv<16.117] [278.44<SAtot<280.941] [0.0<nCt<0.0] [2.402<MLOGP<2.678]	0.300011228
5	tea	0.48	0.67	0.52	5	[5.0<nCp<5.0] [1.0<nR=Cp<1.0]	0.200007485	[-0.244<Hy<-0.244] [1.369<MLOGP<2.11] [1.585<Ui<2.322]	0.200007485	[17.0<nSK<17.0] [2.0<nCt<2.0] [3.75<MLOGP<3.937]	0.300011228	[2.402<MLOGP<2.42] [18.46<TPSA(Tot)<20.23]	0.300011228	[16.117<Sv<16.117] [278.44<SAtot<280.941] [0.0<nCt<0.0] [2.402<MLOGP<2.678]	0.300011228
5	tea	0.48	0.67	0.52	5	[5.0<nCp<5.0] [1.0<nR=Cp<1.0]	0.200007485	[-0.244<Hy<-0.244] [258.684<SAtot<284.259] [29.46<TPSA(Tot)<37.3] [0.0<nR=Cs<1.0]	0.200007485	[17.0<nSK<17.0] [2.0<nCt<2.0] [3.75<MLOGP<3.937]	0.300011228	[2.402<MLOGP<2.42] [18.46<TPSA(Tot)<20.23]	0.300011228	[16.117<Sv<16.117] [278.44<SAtot<280.941] [0.0<nCt<0.0] [2.402<MLOGP<2.678]	0.300011228
5	tea	0.48	0.67	0.52	5	[5.0<nCp<5.0] [1.0<nR=Cp<1.0]	0.200007485	[-0.244<Hy<-0.244] [1.369<MLOGP<2.11] [1.585<Ui<2.322]	0.200007485	[17.0<nSK<17.0] [2.0<nCt<2.0] [3.75<MLOGP<3.937]	0.300011228	[2.402<MLOGP<2.42] [18.46<TPSA(Tot)<20.23]	0.300011228	[40.7<C%<40.7] [0.0<nArCOOR<0.0] [0.0<nROR<0.0] [278.44<SAtot<278.883]	0.300011228
5	tea	0.48	0.67	0.52	5	[5.0<nCp<5.0] [1.0<nR=Cp<1.0]	0.200007485	[-0.244<Hy<-0.244] [1.369<MLOGP<2.11] [1.585<Ui<2.322]	0.200007485	[2.402<MLOGP<2.42] [217.492<SAtot<278.44]	0.300011228	[17.0<nSK<17.0] [2.0<nCt<2.0] [3.75<MLOGP<3.937]	0.300011228	[16.117<Sv<16.117] [278.44<SAtot<280.941] [0.0<nCt<0.0] [2.402<MLOGP<2.678]	0.300011228
5	tobacco	0.71	0.52	0.29	5	[0.0<RBN<1.0] [0.358<MLOGP<0.604] [1.0<nCsp2<6.0] [2.0<nHAcc<2.0] [43.8<H%<53.3]	0.26324571	[5.0<nCsp2<5.0] [170.494<SAtot<256.304] [0.0<nCrs<1.0] [9.0<nSK<11.0] [0.0<nROR<0.0] [1.0<RBN<3.0] [0.0<nArOH<0.0] [0.0<nRCO<0.0]	0.279137362	[1.0<nN<1.0] [0.545<ARR<0.667] [0.0<nCbH<4.0] [1.122<Mi<1.131] [12.89<TPSA(Tot)<43.09]	0.285788219	[1.0<nPyridines<1.0] [0.472<MLOGP<2.369] [178.52<SAtot<271.866] [0.0<nCbH<3.0]	0.311176854	[1.0<nR05<1.0] [140.042<SAtot<194.697] [1.0<Uc<2.807] [22.37<TPSA(Tot)<51.94] [-0.742<Hy<-0.001] [0.0<nROR<0.0] [1.125<Mi<1.139] [0.0<nArOH<0.0]	0.39035166
5	tobacco	0.71	0.52	0.29	5	[0.0<RBN<1.0] [0.358<MLOGP<0.604] [1.0<nCsp2<6.0] [2.0<nHAcc<2.0] [43.8<H%<53.3]	0.26324571	[5.0<nCsp2<5.0] [170.494<SAtot<256.304] [0.0<nCrs<1.0] [9.0<nSK<11.0] [0.0<nROR<0.0] [1.0<RBN<3.0] [0.0<nArOH<0.0] [0.0<nRCO<0.0]	0.279137362	[1.0<nPyridines<1.0] [0.472<MLOGP<2.369] [178.52<SAtot<271.866] [0.0<nCbH<3.0]	0.311176854	[3.8<N%<6.3] [2.807<Uc<3.0] [12.89<TPSA(Tot)<43.09] [0.462<ARR<0.667] [0.0<nTB<0.0] [0.0<nArNHR<0.0]	0.325660256	[1.0<nR05<1.0] [140.042<SAtot<194.697] [1.0<Uc<2.807] [22.37<TPSA(Tot)<51.94] [-0.742<Hy<-0.001] [0.0<nROR<0.0] [1.125<Mi<1.139] [0.0<nArOH<0.0]	0.39035166
5	tobacco	0.71	0.52	0.29	5	[0.0<RBN<1.0] [0.358<MLOGP<0.604] [1.0<nO<2.0] [33.3<C%<43.8] [22.37<TPSA(Tot)<34.14]	0.26324571	[5.0<nCsp2<5.0] [170.494<SAtot<256.304] [0.0<nCrs<1.0] [9.0<nSK<11.0] [0.0<nROR<0.0] [1.0<RBN<3.0] [0.0<nArOH<0.0] [0.0<nRCO<0.0]	0.279137362	[1.0<nN<1.0] [0.545<ARR<0.667] [0.0<nCbH<4.0] [1.122<Mi<1.131] [12.89<TPSA(Tot)<43.09]	0.285788219	[1.0<nPyridines<1.0] [0.472<MLOGP<2.369] [178.52<SAtot<271.866] [0.0<nCbH<3.0]	0.311176854	[1.0<nR05<1.0] [140.042<SAtot<194.697] [1.0<Uc<2.807] [22.37<TPSA(Tot)<51.94] [-0.742<Hy<-0.001] [0.0<nROR<0.0] [1.125<Mi<1.139] [0.0<nArOH<0.0]	0.39035166
5	tobacco	0.71	0.52	0.29	5	[0.0<RBN<1.0] [0.358<MLOGP<0.604] [1.0<nO<2.0] [33.3<C%<43.8] [22.37<TPSA(Tot)<34.14]	0.26324571	[5.0<nCsp2<5.0] [170.494<SAtot<256.304] [0.0<nCrs<1.0] [9.0<nSK<11.0] [0.0<nROR<0.0] [1.0<RBN<3.0] [0.0<nArOH<0.0] [0.0<nRCO<0.0]	0.279137362	[1.0<nPyridines<1.0] [0.472<MLOGP<2.369] [178.52<SAtot<271.866] [0.0<nCbH<3.0]	0.311176854	[3.8<N%<6.3] [2.807<Uc<3.0] [12.89<TPSA(Tot)<43.09] [0.462<ARR<0.667] [0.0<nTB<0.0] [0.0<nArNHR<0.0]	0.325660256	[1.0<nR05<1.0] [140.042<SAtot<194.697] [1.0<Uc<2.807] [22.37<TPSA(Tot)<51.94] [-0.742<Hy<-0.001] [0.0<nROR<0.0] [1.125<Mi<1.139] [0.0<nArOH<0.0]	0.39035166
3	vanilin	0.83	0.77	0.17	10	[0.5<ARR<0.545] [3.0<nCb-<4.0] [3.0<nHAcc<3.0] [1.0<nArOR<2.0] [0.0<nR=Cp<0.0] [0.0<nArCO<0.0] [38.1<C%<46.2]	0.57899533	[3.0<nCb-<3.0] [3.0<nO<3.0] [0.0<nArCOOR<0.0] [-0.727<Hy<0.66] [42.1<H%<50.0] [0.0<nArCO<0.0] [38.1<C%<42.3]	0.61543074	[2.0<nCsp3<2.0] [1.0<nArOR<2.0] [0.699<MLOGP<1.75] [0.0<nArCOOR<0.0] [0.0<nArCO<0.0] [2.0<nCb-<4.0]	0.636389652
3	vanilin	0.83	0.77	0.17	10	[0.5<ARR<0.545] [3.0<nCb-<4.0] [3.0<nHAcc<3.0] [1.0<nArOR<2.0] [0.0<nR=Cp<0.0] [0.0<nArCO<0.0] [38.1<C%<46.2]	0.57899533	[3.0<nHet<3.0] [3.0<nCbH<3.0] [0.0<nArCO<0.0] [152.16<MW<194.25] [0.744<MLOGP<1.566] [38.1<C%<42.3]	0.61543074	[2.0<nCsp3<2.0] [1.0<nArOR<2.0] [0.699<MLOGP<1.75] [0.0<nArCOOR<0.0] [0.0<nArCO<0.0] [2.0<nCb-<4.0]	0.636389652
3	vanilin	0.83	0.77	0.17	10	[0.5<ARR<0.545] [3.0<nCb-<4.0] [3.0<nHAcc<3.0] [1.0<nArOR<2.0] [0.0<nR=Cp<0.0] [0.0<nArCO<0.0] [38.1<C%<46.2]	0.57899533	[0.5<ARR<0.545] [3.0<nCb-<4.0] [3.0<nHAcc<3.0] [1.0<nArOR<2.0] [0.0<nR=Cp<0.0] [0.0<nArCO<0.0] [38.1<C%<46.2]	0.57899533	[2.0<nCsp3<2.0] [1.0<nArOR<2.0] [0.699<MLOGP<1.75] [0.0<nArCOOR<0.0] [0.0<nArCO<0.0] [2.0<nCb-<4.0]	0.636389652
3	violet	0.57	0.67	0.43	5	[1.0<nTB<1.0] [298.116<SAtot<350.269] [23.79<TPSA(Tot)<26.3]	0.23529949	[18.983<Sv<19.036] [337.685<SAtot<353.246]	0.352949235	[1.0<nCrq<1.0] [337.685<SAtot<367.518] [1.0<nCrs<2.0] [1.0<nR=Ct<1.0]	0.47059898
3	violet	0.57	0.67	0.43	5	[1.0<nTB<1.0] [298.116<SAtot<350.269] [23.79<TPSA(Tot)<26.3]	0.23529949	[18.983<Sv<19.036] [337.685<SAtot<353.246]	0.352949235	[1.0<nRCO<1.0] [4.0<nCp<5.0] [1.0<nCrt<2.0] [2.7<O%<2.9] [1.0<nCrq<1.0] [1.0<nR=Ct<1.0]	0.47059898
3	violet	0.57	0.67	0.43	5	[1.0<nTB<1.0] [298.116<SAtot<350.269] [23.79<TPSA(Tot)<26.3]	0.23529949	[18.983<Sv<19.036] [1.0<nDB<4.0] [17.07<TPSA(Tot)<17.07] [0.0<nCrt<1.0] [333.929<SAtot<353.246]	0.352949235	[1.0<nRCO<1.0] [4.0<nCp<5.0] [1.0<nCrt<2.0] [2.7<O%<2.9] [1.0<nCrq<1.0] [1.0<nR=Ct<1.0]	0.47059898
3	violet	0.57	0.67	0.43	5	[1.0<nTB<1.0] [298.116<SAtot<350.269] [23.79<TPSA(Tot)<26.3]	0.23529949	[18.983<Sv<19.036] [1.0<nDB<4.0] [17.07<TPSA(Tot)<17.07] [0.0<nCrt<1.0] [333.929<SAtot<353.246]	0.352949235	[1.0<nCrq<1.0] [337.685<SAtot<367.518] [1.0<nCrs<2.0] [1.0<nR=Ct<1.0]	0.47059898
5	waxy	0.69	0.59	0.31	5	[-0.395<Hy<-0.305] [0.0<ARR<0.0] [335.396<SAtot<425.797] [0.0<nCrs<0.0] [2.933<MLOGP<4.914] [0.0<nCt<1.0] [30.8<C%<34.4] [0.0<nR=Ct<1.0]	0.321982337	[1.0<nRCHO<1.0] [-0.931<Hy<-0.864] [2.933<MLOGP<5.756] [1.0<Ui<2.0] [0.0<nR=Ct<2.0] [0.0<nCconj<3.0] [0.0<nCt<2.0]	0.334849182	[0.0<nCIC<0.0] [-0.395<Hy<-0.294] [1.0<nROH<1.0] [0.0<Ui<1.0] [0.0<nOHt<0.0] [1.0<nCp<4.0]	0.372242734	[64.4<H%<65.5] [0.0<nCt<1.0] [1.0<Ui<1.0] [0.0<nOHt<0.0] [0.0<nRCO<0.0] [1.0<nCp<4.0]	0.409919089	[8.0<nCs<17.0] [0.0<nCrs<0.0] [0.0<nRCOOR<0.0] [2.933<MLOGP<5.275] [0.0<nCsp<0.0] [301.093<SAtot<457.553] [0.0<nROR<0.0] [0.0<nRCO<0.0]	0.423756886
5	winey	0.72	0.2	0.28	5	[47.56<TPSA(Tot)<52.6] [2.0<nCp<2.0] [0.0<nCb-<0.0] [283.372<SAtot<482.327]	0.333211217	[17.9<O%<30.0] [0.0<nCbH<0.0] [50.0<H%<53.3] [-0.439<MLOGP<0.711] [1.0<nRCOOR<3.0] [0.0<nCconj<0.0]	0.368459377	[4.0<nHAcc<8.0] [0.0<ARR<0.0] [8.3<O%<25.0] [20.727<Se<62.64] [50.0<H%<55.2]	0.405490893	[4.0<nO<8.0] [0.0<nR06<0.0] [19.0<nBT<43.0] [1.0<nCsp2<5.0] [231.218<SAtot<340.127] [0.0<nCp<2.0]	0.417645939	[2.0<nCsp2<2.0] [43.37<TPSA(Tot)<93.06] [28.6<C%<32.1] [231.218<SAtot<361.602] [0.0<nRCOOH<0.0] [146.16<MW<216.31] [0.0<nCp<2.0] [11.4<O%<21.4]	0.439281801
5	winey	0.72	0.2	0.28	5	[17.9<O%<30.0] [0.0<nCbH<0.0] [50.0<H%<53.3] [-0.439<MLOGP<0.711] [1.0<nRCOOR<3.0] [0.0<nCconj<0.0]	0.368459377	[4.0<nHet<8.0] [2.0<nRCOOR<4.0] [2.0<nCs<8.0] [2.0<nCp<2.0]	0.405490893	[4.0<nHAcc<8.0] [0.0<ARR<0.0] [8.3<O%<25.0] [20.727<Se<62.64] [50.0<H%<55.2]	0.405490893	[4.0<nO<8.0] [0.0<nR06<0.0] [19.0<nBT<43.0] [1.0<nCsp2<5.0] [231.218<SAtot<340.127] [0.0<nCp<2.0]	0.417645939	[2.0<nCsp2<2.0] [43.37<TPSA(Tot)<93.06] [28.6<C%<32.1] [231.218<SAtot<361.602] [0.0<nRCOOH<0.0] [146.16<MW<216.31] [0.0<nCp<2.0] [11.4<O%<21.4]	0.439281801
5	winey	0.72	0.2	0.28	5	[47.56<TPSA(Tot)<52.6] [2.0<nCp<2.0] [0.0<nCb-<0.0] [283.372<SAtot<482.327]	0.333211217	[17.9<O%<30.0] [0.0<nCbH<0.0] [50.0<H%<53.3] [-0.439<MLOGP<0.711] [1.0<nRCOOR<3.0] [0.0<nCconj<0.0]	0.368459377	[4.0<nHAcc<8.0] [0.0<ARR<0.0] [8.3<O%<25.0] [20.727<Se<62.64] [50.0<H%<55.2]	0.405490893	[4.0<nHAcc<8.0] [0.0<ARR<0.0] [19.0<nBT<43.0] [231.218<SAtot<340.127] [1.0<Ui<2.322] [0.0<nCp<2.0]	0.417645939	[2.0<nCsp2<2.0] [43.37<TPSA(Tot)<93.06] [28.6<C%<32.1] [231.218<SAtot<361.602] [0.0<nRCOOH<0.0] [146.16<MW<216.31] [0.0<nCp<2.0] [11.4<O%<21.4]	0.439281801
5	winey	0.72	0.2	0.28	5	[17.9<O%<30.0] [0.0<nCbH<0.0] [50.0<H%<53.3] [-0.439<MLOGP<0.711] [1.0<nRCOOR<3.0] [0.0<nCconj<0.0]	0.368459377	[4.0<nHet<8.0] [2.0<nRCOOR<4.0] [2.0<nCs<8.0] [2.0<nCp<2.0]	0.405490893	[4.0<nHAcc<8.0] [0.0<ARR<0.0] [8.3<O%<25.0] [20.727<Se<62.64] [50.0<H%<55.2]	0.405490893	[2.0<nCsp2<2.0] [43.37<TPSA(Tot)<93.06] [28.6<C%<32.1] [231.218<SAtot<361.602] [0.0<nRCOOH<0.0] [146.16<MW<216.31] [0.0<nCp<2.0] [11.4<O%<21.4]	0.439281801	[0.0<nCIC<0.0] [4.0<nO<8.0] [8.3<O%<25.0] [28.6<C%<33.3] [231.218<SAtot<361.602] [0.0<nCp<2.0] [1.0<nRCOOR<2.0]	0.439281801
5	winey	0.72	0.2	0.28	5	[17.9<O%<30.0] [0.0<nCbH<0.0] [50.0<H%<53.3] [-0.439<MLOGP<0.711] [1.0<nRCOOR<3.0] [0.0<nCconj<0.0]	0.368459377	[4.0<nHet<8.0] [2.0<nRCOOR<4.0] [2.0<nCs<8.0] [2.0<nCp<2.0]	0.405490893	[4.0<nHAcc<8.0] [0.0<ARR<0.0] [8.3<O%<25.0] [20.727<Se<62.64] [50.0<H%<55.2]	0.405490893	[4.0<nHAcc<8.0] [0.0<ARR<0.0] [19.0<nBT<43.0] [231.218<SAtot<340.127] [1.0<Ui<2.322] [0.0<nCp<2.0]	0.417645939	[2.0<nCsp2<2.0] [43.37<TPSA(Tot)<93.06] [28.6<C%<32.1] [231.218<SAtot<361.602] [0.0<nRCOOH<0.0] [146.16<MW<216.31] [0.0<nCp<2.0] [11.4<O%<21.4]	0.439281801
5	winey	0.72	0.2	0.28	5	[47.56<TPSA(Tot)<52.6] [2.0<nCp<2.0] [0.0<nCb-<0.0] [283.372<SAtot<482.327]	0.333211217	[17.9<O%<30.0] [0.0<nCbH<0.0] [50.0<H%<53.3] [-0.439<MLOGP<0.711] [1.0<nRCOOR<3.0] [0.0<nCconj<0.0]	0.368459377	[4.0<nHAcc<8.0] [0.0<ARR<0.0] [8.3<O%<25.0] [20.727<Se<62.64] [50.0<H%<55.2]	0.405490893	[2.0<nCsp2<2.0] [43.37<TPSA(Tot)<93.06] [28.6<C%<32.1] [231.218<SAtot<361.602] [0.0<nRCOOH<0.0] [146.16<MW<216.31] [0.0<nCp<2.0] [11.4<O%<21.4]	0.439281801	[0.0<nCIC<0.0] [4.0<nO<8.0] [8.3<O%<25.0] [28.6<C%<33.3] [231.218<SAtot<361.602] [0.0<nCp<2.0] [1.0<nRCOOR<2.0]	0.439281801
5	winey	0.72	0.2	0.28	5	[17.9<O%<30.0] [0.0<nCbH<0.0] [50.0<H%<53.3] [-0.439<MLOGP<0.711] [1.0<nRCOOR<3.0] [0.0<nCconj<0.0]	0.368459377	[4.0<nHet<8.0] [2.0<nRCOOR<4.0] [2.0<nCs<8.0] [2.0<nCp<2.0]	0.405490893	[4.0<nHAcc<8.0] [0.0<ARR<0.0] [8.3<O%<25.0] [20.727<Se<62.64] [50.0<H%<55.2]	0.405490893	[4.0<nO<8.0] [1.0<Uc<2.322] [11.493<Sv<17.691] [231.218<SAtot<340.127] [0.0<nCp<2.0]	0.417645939	[2.0<nCsp2<2.0] [43.37<TPSA(Tot)<93.06] [28.6<C%<32.1] [231.218<SAtot<361.602] [0.0<nRCOOH<0.0] [146.16<MW<216.31] [0.0<nCp<2.0] [11.4<O%<21.4]	0.439281801
5	winey	0.72	0.2	0.28	5	[47.56<TPSA(Tot)<52.6] [2.0<nCp<2.0] [0.0<nCb-<0.0] [283.372<SAtot<482.327]	0.333211217	[17.9<O%<30.0] [0.0<nCbH<0.0] [50.0<H%<53.3] [-0.439<MLOGP<0.711] [1.0<nRCOOR<3.0] [0.0<nCconj<0.0]	0.368459377	[4.0<nHAcc<8.0] [0.0<ARR<0.0] [8.3<O%<25.0] [20.727<Se<62.64] [50.0<H%<55.2]	0.405490893	[4.0<nO<8.0] [1.0<Uc<2.322] [11.493<Sv<17.691] [231.218<SAtot<340.127] [0.0<nCp<2.0]	0.417645939	[2.0<nCsp2<2.0] [43.37<TPSA(Tot)<93.06] [28.6<C%<32.1] [231.218<SAtot<361.602] [0.0<nRCOOH<0.0] [146.16<MW<216.31] [0.0<nCp<2.0] [11.4<O%<21.4]	0.439281801
8	woody	0.74	0.35	0.26	20	[24.0<nH<24.0] [1.0<nCrt<3.0] [37.603<Se<42.585] [1.0<Uc<2.322]	0.749999999	[34.0<C%<34.5] [1.0<nCt<2.0] [28.0<nBT<31.0] [0.0<nR=Ct<1.0] [272.481<SAtot<338.318]	0.749999999	[204.39<MW<206.36] [1.0<nBM<3.0]	0.749999999	[2.0<nR=Ct<4.0] [3.941<MLOGP<4.862] [0.0<ARR<0.0]	0.749999999	[5.0<nCrs<5.0] [0.0<O%<5.6] [2.199<MLOGP<4.804] [5.0<nCs<7.0]	0.799999999	[15.0<nC<15.0] [1.0<nCq<3.0] [3.448<MLOGP<4.738] [36.491<Se<40.814]	0.799999999	[4.0<nCp<4.0] [-0.923<Hy<-0.901] [0.0<nR=Cs<3.0] [57.9<H%<65.0]	0.799999999	[3.0<nCt<4.0] [1.0<nCq<2.0] [3.0<nCs<8.0]	0.899999999
8	woody	0.74	0.35	0.26	20	[24.0<nH<24.0] [1.0<nCrt<3.0] [37.603<Se<42.585] [1.0<Uc<2.322]	0.749999999	[34.0<C%<34.5] [1.0<nCt<2.0] [28.0<nBT<31.0] [0.0<nR=Ct<1.0] [272.481<SAtot<338.318]	0.749999999	[204.39<MW<206.36] [59.5<H%<61.5]	0.749999999	[2.0<nR=Ct<4.0] [3.941<MLOGP<4.862] [0.0<ARR<0.0]	0.749999999	[5.0<nCrs<5.0] [0.0<O%<5.6] [2.199<MLOGP<4.804] [5.0<nCs<7.0]	0.799999999	[15.0<nC<15.0] [1.0<nCq<3.0] [3.448<MLOGP<4.738] [36.491<Se<40.814]	0.799999999	[4.0<nCp<4.0] [-0.923<Hy<-0.901] [0.0<nR=Cs<3.0] [57.9<H%<65.0]	0.799999999	[3.0<nCt<4.0] [1.0<nCq<2.0] [3.0<nCs<8.0]	0.899999999
